# Supplementary material for: Metabolic phenotyping reveals a reduction in the bioavailability of serotonin and kynurenine pathway metabolites in both the urine and serum of individuals living with Alzheimer’s disease
Source: Alzheimers Res Ther. 2021 Jan 9;13:20. doi: 10.1186/s13195-020-00741-z (PMC7797094; doi:10.1186/s13195-020-00741-z)
Supplement: Supplementary file 1 — Additional file 1. All data de-identified (CSV 186 kb) [file 13195_2020_741_MOESM1_ESM.csv]

sample_number	class	age	gender	creatinine	urine_3-hydroxy-kynurenine	urine_kynurenine	urine_3-hydroxy-anthranilic_acid	urine_kynurenic_acid	urine_xanthurenic-acid	urine_serotonin	urine_5-hydroxy-indole-acetic-acid	urine_tryptophan_205	urine_creatinine_3-hydroxy-kynurenine	urine_creatinine_kynurenine	urine_creatinine_3-hydroxy-anthranilic_acid	urine_creatinine_kynurenic_acid	urine_creatinine_xanthurenic-acid	urine_creatinine_serotonin	urine_creatinine_5-hydroxy-indole-acetic-acid	urine_creatinine_tryptophan_205	urine_creatinine_kynurenine_tryptophan_ratio	serum_picolinic_acid	serum_nicotinic_acid	serum_3-haa	serum_dopamine	serum_seratonin	serum_quinolinic_acid	serum_citrulline	serum_indole-3-acetic-acid	serum_kynurenic_acid	serum_5-hydroxyindole_acetic acid	serum_xanthuranic_acid	serum_kynurenine	serum_3oh-kynurenine	serum_neopterin	serum_nicotinic_riboside - isomer 1	serum_beta-nicotinamide_mononucleotide	serum_tryp_pos 188 q	serum_kynurenine_tryptophan_ratio	ssri
1	4 - AD	81	Female	NA	NA	NA	NA	NA	NA	NA	NA	NA	NA	NA	NA	NA	NA	NA	NA	NA	NA	NA	NA	NA	NA	NA	NA	NA	NA	NA	NA	NA	NA	NA	NA	NA	NA	NA	NA	FALSE
2	4 - AD	72	Female	NA	NA	NA	NA	NA	NA	NA	NA	NA	NA	NA	NA	NA	NA	NA	NA	NA	NA	NA	NA	NA	NA	NA	NA	NA	NA	NA	NA	NA	NA	NA	NA	NA	NA	NA	NA	FALSE
3	2 - sMCI	79	Male	497.4500297	57945	134345	48027	222947	30680	22904	132116	1250912	116.4840618	270.0673273	96.54638081	448.1796898	61.67453647	46.04281562	265.5864752	2514.648558	0.107397643	NA	NA	NA	NA	NA	NA	NA	NA	NA	NA	NA	NA	NA	NA	NA	NA	NA	NA	FALSE
4	2 - sMCI	70	Female	NA	NA	NA	NA	NA	NA	NA	NA	NA	NA	NA	NA	NA	NA	NA	NA	NA	NA	NA	NA	NA	NA	NA	NA	NA	NA	NA	NA	NA	NA	NA	NA	NA	NA	NA	NA	FALSE
5	4 - AD	81	Male	NA	NA	NA	NA	NA	NA	NA	NA	NA	NA	NA	NA	NA	NA	NA	NA	NA	NA	4.8	0.9	4.6	NA	175.9	70.2	5199.3	803.6	6.7	91.1	2.8	325.1	9.3	1.5	67.2	0.3	10234	0.03176666	FALSE
6	1 - CTL	69	Female	833.4895984	19380	38821	54321	852928	125936	46968	119792	1132405	23.2516399	46.57646607	65.17297889	1023.321709	151.094867	56.35103316	143.7234493	1358.631232	0.034281904	NA	NA	NA	NA	NA	NA	NA	NA	NA	NA	NA	NA	NA	NA	NA	NA	NA	NA	FALSE
7	1 - CTL	69	Female	319.0871956	8936	24874	41389	185734	45306	20388	52724	435090	28.00488432	77.95361376	129.7106263	582.0791387	141.9862678	63.89476068	165.2338318	1363.545783	0.057169781	NA	NA	NA	NA	NA	NA	NA	NA	NA	NA	NA	NA	NA	NA	NA	NA	NA	NA	FALSE
8	1 - CTL	82	Male	727.4319487	13172	74855	28158	540232	109235	34708	98331	776273	18.10753573	102.9030965	38.70877551	742.6564106	150.1652494	47.71305421	135.1755311	1067.141746	0.096428705	NA	NA	NA	NA	NA	NA	NA	NA	NA	NA	NA	NA	NA	NA	NA	NA	NA	NA	FALSE
9	1 - CTL	76	Female	769.1783673	35862	144286	61027	682331	65902	38013	101182	1438604	46.62377613	187.5845787	79.34050487	887.0907308	85.67843663	49.42026663	131.5455612	1870.31261	0.100295842	NA	NA	NA	NA	NA	NA	NA	NA	NA	NA	NA	NA	NA	NA	NA	NA	NA	NA	FALSE
10	1 - CTL	70	Male	415.4435382	18121	69330	36889	288014	65284	21481	47424	801914	43.6184423	166.8818832	88.79425628	693.268696	157.1428943	51.70618393	114.1526962	1930.259894	0.086455655	NA	NA	NA	NA	NA	NA	NA	NA	NA	NA	NA	NA	NA	NA	NA	NA	NA	NA	FALSE
11	1 - CTL	74	Female	531.0896165	10329	38145	83719	456817	55878	40587	129861	739867	19.44869506	71.8240365	157.636296	860.1505015	105.2138815	76.42213054	244.5180549	1393.111402	0.051556564	NA	NA	NA	NA	NA	NA	NA	NA	NA	NA	NA	NA	NA	NA	NA	NA	NA	NA	FALSE
12	4 - AD	69	Male	NA	NA	NA	NA	NA	NA	NA	NA	NA	NA	NA	NA	NA	NA	NA	NA	NA	NA	NA	NA	NA	NA	NA	NA	NA	NA	NA	NA	NA	NA	NA	NA	NA	NA	NA	NA	FALSE
13	4 - AD	85	Female	NA	NA	NA	NA	NA	NA	NA	NA	NA	NA	NA	NA	NA	NA	NA	NA	NA	NA	3.7	0.5	2	NA	22.7	55.9	9148	787.3	5.1	18	0.8	257.8	5.8	2.4	76.3	1.8	8379.1	0.030767027	TRUE
14	4 - AD	77	Male	NA	NA	NA	NA	NA	NA	NA	NA	NA	NA	NA	NA	NA	NA	NA	NA	NA	NA	6.5	0.6	4.2	0.1	190	73.3	6335.4	229.5	11.2	13.4	4.4	272.2	9.7	2.5	70.3	1.3	7728.4	0.035220744	FALSE
15	4 - AD	79	Female	NA	NA	NA	NA	NA	NA	NA	NA	NA	NA	NA	NA	NA	NA	NA	NA	NA	NA	NA	NA	NA	NA	NA	NA	NA	NA	NA	NA	NA	NA	NA	NA	NA	NA	NA	NA	TRUE
16	4 - AD	89	Male	NA	NA	NA	NA	NA	NA	NA	NA	NA	NA	NA	NA	NA	NA	NA	NA	NA	NA	NA	NA	NA	NA	NA	NA	NA	NA	NA	NA	NA	NA	NA	NA	NA	NA	NA	NA	FALSE
17	4 - AD	83	Male	NA	NA	NA	NA	NA	NA	NA	NA	NA	NA	NA	NA	NA	NA	NA	NA	NA	NA	NA	NA	NA	NA	NA	NA	NA	NA	NA	NA	NA	NA	NA	NA	NA	NA	NA	NA	FALSE
18	4 - AD	79	Male	1641.53561	19698	108967	11311	1022464	126488	41559	138143	898946	11.99973968	66.38113687	6.890499317	622.8704353	77.05467931	25.31714801	84.1547385	547.6250375	0.121216402	6.8	1.2	5.4	0.1	65.5	112.8	11960.8	585.1	15.1	26.7	3.3	614.8	14.5	3.1	132.2	0.6	9823.8	0.062582707	FALSE
19	4 - AD	61	Female	794.3225381	11444	72073	47466	427760	81351	30062	100764	869934	14.40724574	90.73518192	59.75658215	538.5217962	102.4155757	37.84608715	126.85527	1095.189873	0.082848814	NA	NA	NA	NA	NA	NA	NA	NA	NA	NA	NA	NA	NA	NA	NA	NA	NA	NA	FALSE
20	4 - AD	69	Male	609.1920232	3316	40964	4671	229522	33994	7240	121346	200425	5.443275476	67.24316544	7.667533096	376.7646181	55.80178122	11.88459422	199.1917087	329.0013532	0.20438568	3.3	0.2	2.2	NA	81.5	48.5	5516	385	5.4	68.7	1.3	211.9	5.2	3.1	95.4	0.6	7311.3	0.028982534	FALSE
21	4 - AD	75	Female	NA	NA	NA	NA	NA	NA	NA	NA	NA	NA	NA	NA	NA	NA	NA	NA	NA	NA	6.5	1.6	5.7	0.1	77.5	126.9	9805.6	320.5	8.6	22.4	2.1	393.1	12.6	2.4	58	1.2	9961.8	0.03946074	FALSE
22	4 - AD	67	Male	NA	NA	NA	NA	NA	NA	NA	NA	NA	NA	NA	NA	NA	NA	NA	NA	NA	NA	6.8	0.5	7.4	NA	190.5	90.5	6252.7	1048.9	10.6	10.5	5.7	560.4	10.7	1.6	71.6	0.3	13988.7	0.040060906	FALSE
23	4 - AD	68	Male	587.869732	27799	147987	47649	466152	89332	22148	55588	1022444	47.2876872	251.7343417	81.05367126	792.951184	151.9588357	37.67501335	94.55836382	1739.235658	0.144738489	NA	NA	NA	NA	NA	NA	NA	NA	NA	NA	NA	NA	NA	NA	NA	NA	NA	NA	FALSE
24	4 - AD	81	Female	1070.914383	14029	72923	74285	522251	58543	39501	132634	758143	13.10002015	68.09414567	69.36595603	487.6683032	54.66636823	36.8853016	123.8511706	707.9398802	0.09618634	NA	NA	NA	NA	NA	NA	NA	NA	NA	NA	NA	NA	NA	NA	NA	NA	NA	NA	FALSE
25	2 - sMCI	81	Female	979.9237554	16663	32891	37360	589513	140616	36645	138146	830029	17.00438418	33.56485626	38.12541516	601.5906817	143.4968784	37.39576656	140.9762742	847.0342671	0.039626326	NA	NA	NA	NA	NA	NA	NA	NA	NA	NA	NA	NA	NA	NA	NA	NA	NA	NA	FALSE
26	4 - AD	80	Male	453.6106538	18628	106452	55455	449973	32347	40793	52393	1002966	41.06605487	234.6770278	122.2524196	991.9806694	71.31005352	89.92954565	115.5021373	2211.072407	0.106137197	NA	NA	NA	NA	NA	NA	NA	NA	NA	NA	NA	NA	NA	NA	NA	NA	NA	NA	FALSE
27	1 - CTL	74	Male	696.1491285	60798	255889	31500	656571	145006	62704	101338	1691219	87.33473549	367.5778501	45.24892542	943.1470544	208.2973232	90.0726546	145.5693843	2429.391822	0.151304473	NA	NA	NA	NA	NA	NA	NA	NA	NA	NA	NA	NA	NA	NA	NA	NA	NA	NA	FALSE
28	4 - AD	74	Female	612.4105714	26281	76119	79818	302714	54423	34061	88069	697293	42.9140208	124.294066	130.3341316	494.2991094	88.86685263	55.61791646	143.8071191	1138.603794	0.10916358	NA	NA	NA	NA	NA	NA	NA	NA	NA	NA	NA	NA	NA	NA	NA	NA	NA	NA	FALSE
29	1 - CTL	83	Male	660.0905696	20071	74873	85061	621447	112552	39719	98804	747633	30.40643349	113.428374	128.8626196	941.4571706	170.5099348	60.17204582	149.6824899	1132.621847	0.10014673	NA	NA	NA	NA	NA	NA	NA	NA	NA	NA	NA	NA	NA	NA	NA	NA	NA	NA	FALSE
30	1 - CTL	81	Female	397.436424	15357	34770	62413	260538	38490	20276	75350	436141	38.64014235	87.48569054	157.0389532	655.5463573	96.84567814	51.01696467	189.5900714	1097.385578	0.079721925	NA	NA	NA	NA	NA	NA	NA	NA	NA	NA	NA	NA	NA	NA	NA	NA	NA	NA	FALSE
31	1 - CTL	70	Male	1481.019201	68640	182121	53909	883110	131824	79145	114011	1744824	46.34646192	122.9700465	36.39993321	596.2853145	89.0089743	53.43955024	76.98144624	1178.123821	0.104377863	NA	NA	NA	NA	NA	NA	NA	NA	NA	NA	NA	NA	NA	NA	NA	NA	NA	NA	FALSE
32	1 - CTL	70	Female	332.349916	10869	44782	21390	195204	46076	24095	46828	730378	32.70348352	134.7435274	64.35987786	587.3448152	138.6370141	72.49889	140.8996896	2197.617525	0.061313457	NA	NA	NA	NA	NA	NA	NA	NA	NA	NA	NA	NA	NA	NA	NA	NA	NA	NA	FALSE
33	4 - AD	88	Female	787.1810256	29883	205939	55592	587855	74797	27524	138863	576297	37.96204307	261.6158079	70.62162094	746.7850226	95.01880453	34.96527369	176.4054207	732.10225	0.357348728	NA	NA	NA	NA	NA	NA	NA	NA	NA	NA	NA	NA	NA	NA	NA	NA	NA	NA	FALSE
34	1 - CTL	74	Male	538.8953156	20275	64760	79246	665296	131272	37689	89860	918096	37.62326265	120.1717627	147.0526793	1234.555174	243.5946207	69.93751645	166.7485268	1703.662981	0.070537286	NA	NA	NA	NA	NA	NA	NA	NA	NA	NA	NA	NA	NA	NA	NA	NA	NA	NA	FALSE
35	4 - AD	81	Female	470.8864591	16417	66712	57631	262430	47571	31506	86007	835404	34.86403077	141.6732181	122.3883144	557.310568	101.0243533	66.90784878	182.6491256	1774.109202	0.079855974	9.2	0.4	9.9	NA	139.4	64	8505.4	272.9	10	13.9	6.2	358.5	13.2	1.1	69.3	0.4	10541.7	0.034007798	FALSE
36	1 - CTL	74	Female	351.6695517	22102	52870	74876	584261	54271	40395	216607	1154181	62.8487735	150.3399989	212.9157888	1661.392057	154.3238524	114.8663562	615.9390227	3282.004354	0.045807373	NA	NA	NA	NA	NA	NA	NA	NA	NA	NA	NA	NA	NA	NA	NA	NA	NA	NA	FALSE
37	1 - CTL	78	Female	723.8209908	17484	70017	54719	643896	133434	43978	70078	1071927	24.15514364	96.73248067	75.59742076	889.5790647	184.3466847	60.75811638	96.81675565	1480.928315	0.065318814	6.5	0.1	4.5	NA	222.5	44.1	4084.6	321	5.4	24.7	3.3	302.4	6	1	215	1.7	10650.2	0.028393833	FALSE
38	1 - CTL	73	Male	1116.458197	54506	289614	37589	375016	195121	18616	82821	887494	48.82045754	259.4042489	33.66807651	335.8979324	174.7678512	16.67415766	74.18190867	794.9191491	0.32632784	NA	NA	NA	NA	NA	NA	NA	NA	NA	NA	NA	NA	NA	NA	NA	NA	NA	NA	FALSE
39	4 - AD	82	Female	461.0054999	17063	70612	46182	317264	50428	24271	68088	635915	37.01257361	153.1695392	100.176679	688.2000325	109.3869813	52.64796191	147.6945503	1379.408706	0.111039997	5.2	0.6	5.7	1.4	181.4	79	7230.9	196	8.7	12.5	2.6	260.6	6.5	2	43.8	0.9	8287	0.031446844	FALSE
40	4 - AD	80	Male	525.3028238	42103	249815	75139	386149	36853	56564	84120	1225810	80.1499594	475.5637866	143.0393986	735.097895	70.15572415	107.6788424	160.1362037	2333.530193	0.203795857	NA	NA	NA	NA	NA	NA	NA	NA	NA	NA	NA	NA	NA	NA	NA	NA	NA	NA	FALSE
41	4 - AD	77	Male	NA	NA	NA	NA	NA	NA	NA	NA	NA	NA	NA	NA	NA	NA	NA	NA	NA	NA	4	0.5	6.8	NA	207.4	97.9	8159.9	685.1	10.1	22	4.1	590	9.4	2	112.8	1.5	11412.7	0.051696794	FALSE
42	4 - AD	80	Male	1782.455929	26032	76049	45686	1561706	339075	45770	203010	792347	14.60456866	42.66529049	25.63092824	876.1540606	190.2291072	25.67805423	113.893419	444.5254366	0.095979413	NA	NA	NA	NA	NA	NA	NA	NA	NA	NA	NA	NA	NA	NA	NA	NA	NA	NA	FALSE
43	1 - CTL	79	Male	NA	15779	104286	20766	176656	45995	55011	58399	1087048	NA	NA	NA	NA	NA	NA	NA	NA	NA	NA	NA	NA	NA	NA	NA	NA	NA	NA	NA	NA	NA	NA	NA	NA	NA	NA	NA	FALSE
44	1 - CTL	73	Male	1241.292354	33837	241948	60442	1324414	247963	67934	103603	1247996	27.25949281	194.9162091	48.69279973	1066.963794	199.7619652	54.72844474	83.46381871	1005.400538	0.193869211	8.7	0.8	7.8	0.2	234.2	76.8	3862.2	409	9.9	7	5.4	373	10.6	1.7	93	0.3	11777.1	0.031671634	FALSE
45	1 - CTL	83	Male	556.674831	7246	12020	14611	332095	60914	25407	51199	488261	13.01657556	21.59249769	26.24692044	596.5690948	109.4247424	45.64064798	91.97290258	877.1027049	0.024617981	14.7	1.1	8.4	0.2	136.5	83.8	6752.7	448.9	13.7	14.6	7.4	407.7	12.3	1.6	114.8	1	17267.7	0.023610556	FALSE
46	1 - CTL	72	Male	NA	NA	NA	NA	NA	NA	NA	NA	NA	NA	NA	NA	NA	NA	NA	NA	NA	NA	3.6	0.7	5.5	0.1	167.6	63	6290.6	226	12.5	11.3	4.4	612.6	6.4	1.3	111.5	0.3	13656.4	0.044858089	FALSE
47	1 - CTL	78	Female	523.6462285	13038	48881	13916	445760	110740	22684	59758	493454	24.89848927	93.34737336	26.57519379	851.2617407	211.4786548	43.31932279	114.1190307	942.3423165	0.099058879	9.4	1.5	8.8	NA	125.8	102.6	5818.4	410.5	11.2	14.3	7.5	437.4	16.2	1.5	208.6	0.5	13278	0.032941708	FALSE
48	1 - CTL	74	Male	745.5292133	22586	85922	40699	402796	71887	31668	96557	969461	30.29525818	115.2496756	54.59075147	540.2819807	96.42412224	42.47720872	129.5147102	1300.366213	0.08862863	NA	NA	NA	NA	NA	NA	NA	NA	NA	NA	NA	NA	NA	NA	NA	NA	NA	NA	FALSE
49	1 - CTL	78	Female	NA	NA	NA	NA	NA	NA	NA	NA	NA	NA	NA	NA	NA	NA	NA	NA	NA	NA	NA	NA	NA	NA	NA	NA	NA	NA	NA	NA	NA	NA	NA	NA	NA	NA	NA	NA	FALSE
50	4 - AD	79	Male	NA	NA	NA	NA	NA	NA	NA	NA	NA	NA	NA	NA	NA	NA	NA	NA	NA	NA	NA	NA	NA	NA	NA	NA	NA	NA	NA	NA	NA	NA	NA	NA	NA	NA	NA	NA	FALSE
51	1 - CTL	82	Male	NA	NA	NA	NA	NA	NA	NA	NA	NA	NA	NA	NA	NA	NA	NA	NA	NA	NA	3.5	0.7	5.8	NA	79.1	73.3	8444	596.3	9.3	17.2	2.4	390.2	10.5	1.7	61.7	0.6	10521.6	0.037085614	FALSE
52	4 - AD	78	Female	231.8413224	9392	30171	42246	143519	37193	18838	44723	481781	40.51046596	130.1364213	182.2194575	619.0397748	160.4243783	81.25384985	192.9034891	2078.063544	0.062623889	7.1	0.8	4.5	0.1	158.7	64	9370.8	316.7	6.9	14	4.1	347.6	10.5	1.5	53.8	0.5	11948.8	0.029090787	FALSE
53	1 - CTL	75	Female	420.5853467	7193	13251	11277	236848	60009	14325	60522	393019	17.10235522	31.50609051	26.8126317	563.1389725	142.6797212	34.05967448	143.8994498	934.4571871	0.033715927	6.4	1.5	8.2	0	324.5	138.1	6085.3	242.5	7.8	21.6	5.3	379.8	13.1	2.6	76.8	0.8	13473.2	0.028189294	FALSE
54	4 - AD	76	Male	1295.232204	36305	151321	29905	573094	55342	17380	68422	677583	28.02972308	116.8292446	23.08852413	442.4642919	42.72747375	13.41844339	52.8260491	523.1363132	0.22332467	7.1	1.3	4.1	0.1	152.8	110.7	1647.3	284.9	21.5	49.4	4	349.2	10.9	2.4	115.4	0.2	9890	0.035308392	FALSE
55	1 - CTL	76	Male	911.8715287	23854	60745	74085	791543	163925	16548	73560	918786	26.15938677	66.61574365	81.24499742	868.0422352	179.767648	18.14729321	80.66925843	1007.582725	0.066114416	NA	NA	NA	NA	NA	NA	NA	NA	NA	NA	NA	NA	NA	NA	NA	NA	NA	NA	FALSE
56	3 - cMCI	76	Male	NA	NA	NA	NA	NA	NA	NA	NA	NA	NA	NA	NA	NA	NA	NA	NA	NA	NA	13.2	1.5	9.9	0.1	5.8	144.3	6365	233.3	12.7	18.4	7.4	688.1	14.2	2	71	1.2	12640.8	0.054434846	TRUE
57	1 - CTL	80	Male	635.1344451	13209	53808	56060	373122	74006	21526	96477	527456	20.79717153	84.71907077	88.26477675	587.4693191	116.5202117	33.89203682	151.9001225	830.4635405	0.102014196	NA	NA	NA	NA	NA	NA	NA	NA	NA	NA	NA	NA	NA	NA	NA	NA	NA	NA	FALSE
58	1 - CTL	71	Female	1105.772816	49055	164195	61662	461855	126187	72188	125279	1817260	44.36263877	148.4889099	55.76371485	417.676211	114.1165691	65.2828492	113.295424	1643.429802	0.090353059	NA	NA	NA	NA	NA	NA	NA	NA	NA	NA	NA	NA	NA	NA	NA	NA	NA	NA	FALSE
59	1 - CTL	75	Female	2065.88464	24439	101570	14515	1207282	218725	96466	250157	1284832	11.82979898	49.16537837	7.026045752	584.3898428	105.8747404	46.69476607	121.08953	621.9282409	0.079053137	NA	NA	NA	NA	NA	NA	NA	NA	NA	NA	NA	NA	NA	NA	NA	NA	NA	NA	FALSE
60	1 - CTL	84	Male	NA	NA	NA	NA	NA	NA	NA	NA	NA	NA	NA	NA	NA	NA	NA	NA	NA	NA	NA	NA	NA	NA	NA	NA	NA	NA	NA	NA	NA	NA	NA	NA	NA	NA	NA	NA	FALSE
61	1 - CTL	83	Female	294.4297764	5570	44666	36520	186260	38668	20095	62098	311085	18.91792355	151.7034063	124.0363677	632.6126463	131.3318254	68.25056978	210.9093746	1056.567728	0.143581336	NA	NA	NA	NA	NA	NA	NA	NA	NA	NA	NA	NA	NA	NA	NA	NA	NA	NA	FALSE
62	4 - AD	75	Male	NA	NA	NA	NA	NA	NA	NA	NA	NA	NA	NA	NA	NA	NA	NA	NA	NA	NA	13.3	0.6	5.5	0.1	195.7	72.2	5627.9	510.3	10.3	9.9	4.3	305.5	9.6	1.9	64.1	1.8	9696.1	0.031507513	FALSE
63	4 - AD	82	Male	NA	NA	NA	NA	NA	NA	NA	NA	NA	NA	NA	NA	NA	NA	NA	NA	NA	NA	7.9	1.4	7.7	NA	279.1	96.5	6536.9	161.6	10.3	21.3	4.8	471	11.1	2.1	91.6	0.8	12672.9	0.037165921	FALSE
64	1 - CTL	76	Female	1713.170815	55908	4467	98080	582808	260724	222	137428	1350743	32.63422393	2.607445773	57.25056669	340.1925803	152.1879767	0.129584276	80.21850407	788.4461889	0.003307069	NA	NA	NA	NA	NA	NA	NA	NA	NA	NA	NA	NA	NA	NA	NA	NA	NA	NA	TRUE
65	4 - AD	76	Male	1952.30689	33781	4124	142865	1741120	485775	741	115252	2262596	17.3031198	2.112372815	73.17753204	891.8270016	248.8210242	0.379550983	59.0337516	1158.934598	0.001822685	NA	NA	NA	NA	NA	NA	NA	NA	NA	NA	NA	NA	NA	NA	NA	NA	NA	NA	FALSE
66	3 - cMCI	82	Female	NA	NA	NA	NA	NA	NA	NA	NA	NA	NA	NA	NA	NA	NA	NA	NA	NA	NA	4.7	1.1	5.5	NA	181.9	127.6	7292.4	387.6	9.9	55.9	3.3	592.6	12.2	1.9	47.4	0.5	10264.1	0.057735213	FALSE
67	4 - AD	73	Male	470.6431111	105999	336685	49099	400149	95073	32754	68437	1669626	225.2216117	715.3722047	104.3232098	850.2174802	202.0065688	69.59413455	145.4116684	3547.541567	0.201652945	NA	NA	NA	NA	NA	NA	NA	NA	NA	NA	NA	NA	NA	NA	NA	NA	NA	NA	FALSE
68	1 - CTL	79	Female	285.0066022	28910	158361	153788	228803	17027	16332	48929	560216	101.4362467	555.6397598	539.5945175	802.7989465	59.74247568	57.30393568	171.6767248	1965.624641	0.282678467	NA	NA	NA	NA	NA	NA	NA	NA	NA	NA	NA	NA	NA	NA	NA	NA	NA	NA	FALSE
69	1 - CTL	81	Male	498.8247691	6674	17309	5119	423910	97896	21847	48066	469839	13.37944788	34.69955999	10.26212072	849.8174635	196.2532859	43.79694304	96.35848694	941.8918809	0.036840279	NA	NA	NA	NA	NA	NA	NA	NA	NA	NA	NA	NA	NA	NA	NA	NA	NA	NA	FALSE
70	1 - CTL	81	Male	NA	NA	NA	NA	NA	NA	NA	NA	NA	NA	NA	NA	NA	NA	NA	NA	NA	NA	7.9	1.3	6.2	NA	154.2	140.7	5459.2	241.5	13.2	74.6	3.4	648.5	14.4	4.1	35.4	0.4	9473.9	0.068451219	FALSE
71	4 - AD	72	Male	633.4415721	18226	82879	55876	359172	81635	29072	82593	1093851	28.77297734	130.8392181	88.21018774	567.0167792	128.8753432	45.89531423	130.3877163	1726.838036	0.075768089	7.2	0.2	6	NA	287.6	75.5	6997.9	215.7	7.7	19.1	4.6	357.4	8.9	1.6	75.1	0.3	10428	0.034273111	FALSE
72	4 - AD	83	Female	398.8969494	13084	49836	92938	525493	132207	23704	78340	685089	32.80045139	124.9345228	232.9874925	1317.365301	331.4314642	59.42386884	196.3915746	1717.458609	0.072743833	NA	NA	NA	NA	NA	NA	NA	NA	NA	NA	NA	NA	NA	NA	NA	NA	NA	NA	TRUE
73	4 - AD	68	Male	364.6477726	19121	56913	68067	224333	30143	17509	27036	864546	52.43690333	156.0766424	186.6650645	615.2046354	82.6633323	48.01619896	74.14278115	2370.907119	0.065829927	NA	NA	NA	NA	NA	NA	NA	NA	NA	NA	NA	NA	NA	NA	NA	NA	NA	NA	FALSE
74	2 - sMCI	90	Male	NA	NA	NA	NA	NA	NA	NA	NA	NA	NA	NA	NA	NA	NA	NA	NA	NA	NA	NA	NA	NA	NA	NA	NA	NA	NA	NA	NA	NA	NA	NA	NA	NA	NA	NA	NA	TRUE
75	4 - AD	77	Male	1431.628338	23603	90956	150863	1879407	197754	53090	145463	1224876	16.4868209	63.53324923	105.378607	1312.775774	138.1322196	37.08364705	101.6066783	855.5823935	0.074257313	7.6	2.1	7.3	NA	2.7	196.3	8277.2	506	17.3	13.9	4.8	611.2	14.4	3.6	82.3	0.3	12152.1	0.050295834	TRUE
76	1 - CTL	81	Female	400.4331361	9354	17963	40854	189237	25087	35060	51221	464614	23.35970517	44.85892495	102.0245237	472.5807705	62.64966043	87.55519171	127.9139896	1160.278604	0.038662201	NA	NA	NA	NA	NA	NA	NA	NA	NA	NA	NA	NA	NA	NA	NA	NA	NA	NA	FALSE
77	1 - CTL	74	Male	1107.556123	31295	127140	100461	668360	187229	54288	135131	1370211	28.25590446	114.7932799	90.70511003	603.454747	169.046964	49.01602625	122.0082641	1237.148142	0.092788629	4.2	0.4	3.7	0.2	181.6	42.7	6593.9	168.2	6.1	10.3	3.1	225.8	6.8	1.3	65.2	1.8	8071.2	0.027976013	FALSE
78	4 - AD	74	Male	1384.597261	48502	171372	64096	1200332	201071	66613	95846	1346992	35.02968074	123.7702867	46.29216149	866.9177918	145.2198453	48.11001861	69.22301719	972.8402893	0.1272257	6.5	0.6	5.5	NA	124.7	59.7	6538.1	382.5	8.3	9.3	3.4	339.7	8.1	2	52.8	1.1	9387.2	0.036187575	FALSE
79	1 - CTL	89	Male	NA	NA	NA	NA	NA	NA	NA	NA	NA	NA	NA	NA	NA	NA	NA	NA	NA	NA	8	1.9	5	0.1	81.8	114.4	6829.2	357.5	9.4	21.4	3.2	382.4	11.5	2.9	77.9	0.5	9635.2	0.039687811	FALSE
80	3 - cMCI	66	Female	NA	NA	NA	NA	NA	NA	NA	NA	NA	NA	NA	NA	NA	NA	NA	NA	NA	NA	5.1	0.4	4.5	0.2	72.3	80.7	5300.1	651	6.1	80.7	4	424.7	8.4	1.2	45.3	0.8	13407.3	0.031676773	FALSE
81	1 - CTL	86	Male	2039.868754	49236	147686	32484	1338773	270391	79438	204425	1800166	24.13684699	72.39975597	15.92455394	656.3034986	132.5531358	38.94270151	100.2147808	882.4910899	0.082040212	NA	NA	NA	NA	NA	NA	NA	NA	NA	NA	NA	NA	NA	NA	NA	NA	NA	NA	FALSE
82	1 - CTL	87	Female	314.1729042	23786	72730	46842	132231	23450	20027	39419	655490	75.70990267	231.4967301	149.0962441	420.8860733	74.64042789	63.74515349	125.4691269	2086.398894	0.110955163	5.4	0.5	3.6	NA	195.8	74.4	5516.5	429.2	5.3	18.5	1.7	303.8	10.4	2.5	63.4	0.5	6361.3	0.047757534	FALSE
83	1 - CTL	72	Male	1321.985182	15345	89176	115252	1695031	120182	37185	183995	1022995	11.60754312	67.45612675	87.18100745	1282.186081	90.91024743	28.12815189	139.1808339	773.8324256	0.087171492	5.2	3	8.2	0.1	183.6	191.5	12247.1	512.1	25	44.6	5.1	593.1	19.6	4.2	120.8	0.5	8847	0.067039674	FALSE
84	1 - CTL	76	Male	906.975475	27105	74580	79845	605712	125650	34027	147878	1187051	29.88504182	82.22934584	88.03435396	667.8372422	138.5373734	37.51700122	163.0452025	1308.801652	0.062827966	11	1.3	6.3	NA	134.7	116.9	5929.7	504.8	19.4	33.1	5	497.3	11.5	2.3	395.6	0.7	10340.7	0.048091522	FALSE
85	1 - CTL	80	Female	643.3002479	36185	103691	56495	652363	89543	60137	75175	401044	56.24900677	161.1860097	87.82057862	1014.087904	139.1931688	93.48200968	116.8583414	623.4165171	0.258552678	NA	NA	NA	NA	NA	NA	NA	NA	NA	NA	NA	NA	NA	NA	NA	NA	NA	NA	FALSE
86	4 - AD	76	Female	NA	NA	NA	NA	NA	NA	NA	NA	NA	NA	NA	NA	NA	NA	NA	NA	NA	NA	NA	NA	NA	NA	NA	NA	NA	NA	NA	NA	NA	NA	NA	NA	NA	NA	NA	NA	FALSE
87	1 - CTL	89	Female	NA	NA	NA	NA	NA	NA	NA	NA	NA	NA	NA	NA	NA	NA	NA	NA	NA	NA	6.9	1.9	8.8	0.2	106.8	130.7	8686.7	396.4	9	25.9	4	540.6	15.3	2.4	63.2	0.3	11173.8	0.048381034	FALSE
88	1 - CTL	79	Female	408.2419942	7948	37034	23487	380083	98020	24696	64381	416509	19.46884474	90.71580221	57.53205288	931.0237687	240.1026876	60.49353166	157.7030313	1020.250258	0.088915246	NA	NA	NA	NA	NA	NA	NA	NA	NA	NA	NA	NA	NA	NA	NA	NA	NA	NA	FALSE
89	4 - AD	82	Female	677.2846637	12590	164341	3619	599482	100377	18468	78523	658002	18.58893413	242.6468645	5.34339576	885.1256084	148.205039	27.26770735	115.9379567	971.5294547	0.2497576	NA	NA	NA	NA	NA	NA	NA	NA	NA	NA	NA	NA	NA	NA	NA	NA	NA	NA	FALSE
90	1 - CTL	80	Male	NA	NA	NA	NA	NA	NA	NA	NA	NA	NA	NA	NA	NA	NA	NA	NA	NA	NA	NA	NA	NA	NA	NA	NA	NA	NA	NA	NA	NA	NA	NA	NA	NA	NA	NA	NA	FALSE
91	1 - CTL	82	Female	NA	NA	NA	NA	NA	NA	NA	NA	NA	NA	NA	NA	NA	NA	NA	NA	NA	NA	NA	NA	NA	NA	NA	NA	NA	NA	NA	NA	NA	NA	NA	NA	NA	NA	NA	NA	FALSE
92	4 - AD	63	Male	627.6707435	9573	40941	57508	151288	42641	8983	50991	440988	15.25162691	65.2268732	91.62128488	241.0308296	67.93529958	14.31164363	81.23845269	702.5785487	0.092839261	NA	NA	NA	NA	NA	NA	NA	NA	NA	NA	NA	NA	NA	NA	NA	NA	NA	NA	FALSE
93	4 - AD	88	Female	NA	NA	NA	NA	NA	NA	NA	NA	NA	NA	NA	NA	NA	NA	NA	NA	NA	NA	5.9	1.1	3.7	NA	20.4	84.5	7429.9	390.8	7.1	16.8	1.6	497.1	8.6	1.9	90.6	0.3	9348.6	0.053173737	TRUE
94	4 - AD	80	Male	704.3957332	23024	188051	4725	574139	87310	39277	85072	1020120	32.68617187	266.9678295	6.707877089	815.0801786	123.9502113	55.7598494	120.77302	1448.220016	0.184342038	6.2	1	4.5	NA	163.2	106.4	5486.4	298.2	8.9	21.7	3.4	525.8	14.7	2	80.2	0	8835.7	0.059508584	FALSE
95	1 - CTL	86	Male	NA	NA	NA	NA	NA	NA	NA	NA	NA	NA	NA	NA	NA	NA	NA	NA	NA	NA	NA	NA	NA	NA	NA	NA	NA	NA	NA	NA	NA	NA	NA	NA	NA	NA	NA	NA	FALSE
96	4 - AD	82	Male	NA	NA	NA	NA	NA	NA	NA	NA	NA	NA	NA	NA	NA	NA	NA	NA	NA	NA	9.4	1.1	4.3	NA	19.1	124.2	5926.8	367	8.6	14.1	2.7	466.2	14.9	1.7	59.3	0.3	9680.1	0.048160659	FALSE
97	1 - CTL	75	Female	412.426149	15924	60103	33361	372141	41425	51018	71742	518889	38.61054892	145.7303329	80.88963341	902.3215451	100.4422249	123.7021467	173.9511429	1258.137975	0.115830168	NA	NA	NA	NA	NA	NA	NA	NA	NA	NA	NA	NA	NA	NA	NA	NA	NA	NA	FALSE
98	3 - cMCI	85	Male	825.8908158	8604	39078	58007	707421	128640	25780	95430	605606	10.41784197	47.31618182	70.2356763	856.5551117	155.7590877	31.21477986	115.5479613	733.2761043	0.064527102	7.5	1.7	6.4	NA	52.5	150.6	9669.1	344.8	12.2	21.8	3.6	523.6	13.9	3.5	105	0.4	10376.4	0.050460661	FALSE
99	1 - CTL	71	Female	NA	NA	NA	NA	NA	NA	NA	NA	NA	NA	NA	NA	NA	NA	NA	NA	NA	NA	NA	NA	NA	NA	NA	NA	NA	NA	NA	NA	NA	NA	NA	NA	NA	NA	NA	NA	FALSE
100	1 - CTL	74	Male	NA	NA	NA	NA	NA	NA	NA	NA	NA	NA	NA	NA	NA	NA	NA	NA	NA	NA	NA	NA	NA	NA	NA	NA	NA	NA	NA	NA	NA	NA	NA	NA	NA	NA	NA	NA	FALSE
101	2 - sMCI	73	Female	368.8585418	3906	20257	31971	266006	69314	21657	81769	491840	10.58942537	54.91807212	86.67550396	721.1599295	187.9148566	58.71356508	221.6811887	1333.410899	0.041186158	NA	NA	NA	NA	NA	NA	NA	NA	NA	NA	NA	NA	NA	NA	NA	NA	NA	NA	FALSE
102	1 - CTL	75	Male	211.5664592	4307	24466	33317	98753	28652	54370	59309	462451	20.35766925	115.642149	157.4777029	466.7705853	135.427894	256.9878052	280.3327154	2185.842698	0.052905065	9	1.1	9	NA	163.9	79.2	4500.2	273.8	8.4	16	5	323.6	8.8	1.2	83.5	1	13282.5	0.024362883	FALSE
103	1 - CTL	75	Female	NA	NA	NA	NA	NA	NA	NA	NA	NA	NA	NA	NA	NA	NA	NA	NA	NA	NA	NA	NA	NA	NA	NA	NA	NA	NA	NA	NA	NA	NA	NA	NA	NA	NA	NA	NA	FALSE
104	1 - CTL	89	Female	315.4918752	34217	98514	143615	207104	18329	19792	44330	616669	108.4560418	312.2552679	455.2098209	656.4479667	58.09658327	62.73378669	140.51075	1954.627198	0.159751828	11.3	2.7	5.5	NA	55.9	217.5	8917.3	302.9	12.7	27.4	2.3	555.5	16.8	2.6	70.7	0.4	10276.8	0.054053791	FALSE
105	1 - CTL	84	Male	NA	NA	NA	NA	NA	NA	NA	NA	NA	NA	NA	NA	NA	NA	NA	NA	NA	NA	NA	NA	NA	NA	NA	NA	NA	NA	NA	NA	NA	NA	NA	NA	NA	NA	NA	NA	FALSE
106	1 - CTL	81	Male	255.145627	28780	98305	100452	699924	169942	29417	126837	1020694	112.7983275	385.2897702	393.7045725	2743.233377	666.0588386	115.294941	497.1161038	4000.436974	0.096311921	4.9	1.4	10.1	NA	202.7	145.6	2373.8	461.5	12	23.1	7.3	646.9	16.8	3	56.5	1.1	12846.7	0.050355344	FALSE
107	1 - CTL	81	Male	NA	NA	NA	NA	NA	NA	NA	NA	NA	NA	NA	NA	NA	NA	NA	NA	NA	NA	18.9	1.8	9.5	NA	263.5	125.9	7344	486.1	15.4	42.3	7.2	520.3	16	2.2	41.8	0.4	15644.1	0.033258545	FALSE
108	1 - CTL	84	Female	237.6508764	8787	32929	50680	377054	52932	14901	30632	271683	36.97440604	138.5603979	213.254	1586.587879	222.7300854	62.70122049	128.8949591	1143.20218	0.121203756	NA	NA	NA	NA	NA	NA	NA	NA	NA	NA	NA	NA	NA	NA	NA	NA	NA	NA	FALSE
109	1 - CTL	83	Male	750.7525154	57452	217921	114144	516936	60736	40270	57287	861923	76.52588412	290.2700897	152.0394506	688.5571335	80.90016184	53.63951392	76.30610464	1148.078737	0.252831169	NA	NA	NA	NA	NA	NA	NA	NA	NA	NA	NA	NA	NA	NA	NA	NA	NA	NA	FALSE
110	1 - CTL	81	Female	906.6716049	18898	89266	95810	448588	87119	22797	112474	569593	20.84326883	98.45461082	105.6722186	494.7634817	96.08660901	25.14361305	124.0515302	628.2241519	0.15671892	11	1.5	6.4	NA	190.7	141.4	4808.7	304	10.1	23.9	3.3	684.5	16.8	2.1	69.1	0.4	9123.7	0.075024387	FALSE
111	4 - AD	85	Male	420.3182187	24288	77383	37830	288348	39435	38214	56708	602253	57.78479	184.1057479	90.0032364	686.0230824	93.8217718	90.91682992	134.9168261	1432.850096	0.12848919	NA	NA	NA	NA	NA	NA	NA	NA	NA	NA	NA	NA	NA	NA	NA	NA	NA	NA	FALSE
112	2 - sMCI	85	Male	497.0366475	11288	61471	57009	345202	42889	23243	173253	570845	22.71059902	123.6749852	114.6977799	694.5202164	86.28941189	46.7631514	348.5718827	1148.496802	0.107684223	8.9	2	6.4	0.1	147.6	147.3	8058.1	524.1	17.6	43.5	5.2	574.8	13.2	4.7	60.3	0.8	10705.9	0.053690021	FALSE
113	4 - AD	75	Male	1168.987699	23904	96125	103848	525480	88891	34775	92882	1110208	20.44846154	82.22926561	88.83583642	449.5171339	76.04100546	29.74796059	79.45507047	949.7174358	0.086582875	3.6	0.9	3.7	NA	173.5	72.2	6569.9	307.5	7.1	11.4	1.7	288.7	7.7	1.9	99.8	0.5	8166.2	0.035353041	FALSE
114	1 - CTL	70	Female	170.9399767	8381	16925	23686	76164	17599	11182	44756	419386	49.02890571	99.01136251	138.5632575	445.5599063	102.954267	65.41477433	261.8228975	2453.410888	0.040356617	NA	NA	NA	NA	NA	NA	NA	NA	NA	NA	NA	NA	NA	NA	NA	NA	NA	NA	FALSE
115	1 - CTL	87	Male	1052.530118	24095	105955	18334	928270	158803	168004	129722	683797	22.89245656	100.6669531	17.41897898	881.9415085	150.8773928	159.6191854	123.2477796	649.6697703	0.154950958	NA	NA	NA	NA	NA	NA	NA	NA	NA	NA	NA	NA	NA	NA	NA	NA	NA	NA	FALSE
116	1 - CTL	68	Male	728.4023124	25672	77124	44931	424282	136527	29891	80502	923635	35.24425934	105.8810477	61.68431818	582.4830492	187.4335071	41.03638812	110.5185948	1268.028649	0.083500517	5.1	0.4	6.8	0.1	117.8	81.6	7679.8	300.8	7.9	15.2	7	442.2	14.3	1.1	158.1	1.5	13367.2	0.033080974	FALSE
117	1 - CTL	72	Female	554.6450125	21323	50480	39653	78334	97981	28073	73902	1047074	38.44440952	91.01316854	71.49257472	141.2326772	176.6553341	50.61435579	133.2419806	1887.827306	0.048210537	NA	NA	NA	NA	NA	NA	NA	NA	NA	NA	NA	NA	NA	NA	NA	NA	NA	NA	FALSE
118	4 - AD	66	Male	398.5277833	NA	NA	NA	NA	NA	NA	NA	NA	NA	NA	NA	NA	NA	NA	NA	NA	NA	NA	NA	NA	NA	NA	NA	NA	NA	NA	NA	NA	NA	NA	NA	NA	NA	NA	NA	FALSE
119	1 - CTL	73	Female	NA	NA	NA	NA	NA	NA	NA	NA	NA	NA	NA	NA	NA	NA	NA	NA	NA	NA	NA	NA	NA	NA	NA	NA	NA	NA	NA	NA	NA	NA	NA	NA	NA	NA	NA	NA	FALSE
120	2 - sMCI	87	Female	526.0789542	17194	43069	17867	430296	84195	23539	58265	386878	32.68330706	81.86793951	33.96258272	817.9304581	160.0425171	44.74423432	110.7533376	735.3991201	0.1113245	15	3	6.5	NA	98.2	249.3	8157.2	516.1	12.1	20.5	6.1	642.1	17.7	2.3	72.1	0.4	11083.1	0.057935054	FALSE
121	1 - CTL	75	Female	486.1515122	25570	128298	42685	696427	137591	22847	325689	744516	52.5967715	263.9053809	87.80184557	1432.53077	283.0208208	46.99563701	669.9331213	1531.448492	0.172324033	8.2	0.4	3.6	NA	272	70.4	8866.9	327.9	13.5	39.3	5.1	354.5	9.5	1.5	69.6	0.4	8576	0.041336287	FALSE
122	4 - AD	87	Female	NA	NA	NA	NA	NA	NA	NA	NA	NA	NA	NA	NA	NA	NA	NA	NA	NA	NA	3	1.5	4.4	0.2	376.3	104.4	5856.9	537	4.1	17.1	0.9	330.2	12.7	2	70.4	0.6	11769.2	0.028056283	FALSE
123	1 - CTL	77	Male	1492.766754	45029	146999	112362	1390180	215462	36558	119414	1384560	30.16479291	98.47419204	75.27096896	931.2774392	144.3373517	24.49009526	79.99508274	927.512618	0.106170191	3.7	1.8	8.9	0	76.1	123.2	5196.7	274.6	16.6	13.3	5.1	509.3	15.4	2.3	67.1	1.1	9437.1	0.05396785	FALSE
124	1 - CTL	69	Male	1126.370606	55469	178756	166784	789391	131248	48572	136290	1974916	49.24578083	158.7008743	148.0720458	700.8270598	116.5229271	43.12257417	120.9992513	1753.34476	0.090513217	NA	NA	NA	NA	NA	NA	NA	NA	NA	NA	NA	NA	NA	NA	NA	NA	NA	NA	FALSE
125	1 - CTL	88	Female	207.2722782	12365	35908	53949	145146	29860	22727	39725	561169	59.655831	173.2407262	260.2808271	700.2673067	144.0617156	109.6480446	191.656117	2707.400164	0.063987854	NA	NA	NA	NA	NA	NA	NA	NA	NA	NA	NA	NA	NA	NA	NA	NA	NA	NA	FALSE
126	1 - CTL	87	Female	NA	NA	NA	NA	NA	NA	NA	NA	NA	NA	NA	NA	NA	NA	NA	NA	NA	NA	3.5	1	4.4	NA	117.2	118	8279.7	283.4	10.1	19.5	3.6	592.3	11.6	1.7	52.6	0.2	11685.7	0.050685881	FALSE
127	2 - sMCI	84	Male	NA	NA	NA	NA	NA	NA	NA	NA	NA	NA	NA	NA	NA	NA	NA	NA	NA	NA	12.7	1.1	8.4	NA	60.2	139.3	8573.1	513.9	8.3	38.3	3.2	375.6	10.7	1.9	53.5	0.5	9797.9	0.038334745	FALSE
128	1 - CTL	71	Male	292.2269186	14800	50136	38676	233398	64344	21132	39333	852113	50.64557389	171.5653036	132.3492038	798.6875443	220.1850545	72.31366673	134.5974566	2915.929183	0.058837267	NA	NA	NA	NA	NA	NA	NA	NA	NA	NA	NA	NA	NA	NA	NA	NA	NA	NA	FALSE
129	1 - CTL	91	Male	971.2984994	NA	NA	NA	NA	NA	NA	NA	NA	NA	NA	NA	NA	NA	NA	NA	NA	NA	NA	NA	NA	NA	NA	NA	NA	NA	NA	NA	NA	NA	NA	NA	NA	NA	NA	NA	FALSE
130	1 - CTL	83	Female	816.3970125	52084	73516	118717	730719	244495	55703	147532	1309135	63.79739171	90.04932511	145.4157698	895.0534958	299.4805178	68.23028398	180.7110973	1603.551924	0.056156164	5.3	1.2	9.1	0.1	176.2	98.3	6669.4	268	5.7	15.6	4.3	380.3	11.5	1.4	70.9	0.6	14504.5	0.026219449	FALSE
131	1 - CTL	80	Female	83.2812474	4992	21489	32722	68757	10089	11807	24911	150764	59.94146529	258.0292763	392.9095807	825.6000258	121.1437186	141.7726123	299.1189587	1810.299494	0.142534027	9.2	0.5	5.8	NA	248.5	96.1	9132.1	208.5	8.6	27.7	2.7	559.7	12.5	1.8	65.9	0.2	9896.2	0.056557062	FALSE
132	1 - CTL	76	Male	110.012737	5226	19680	18278	98055	22237	5783	14473	259948	47.50359043	178.8883773	166.1443984	891.3058858	202.1311405	52.56664053	131.5574941	2362.890035	0.075707449	6.7	1.2	5.5	NA	137.9	128.8	7893.8	243.7	10.5	20.1	5	474.9	11.7	2.8	78	0.5	11210.8	0.042360938	FALSE
133	1 - CTL	76	Female	259.3646028	6915	30246	39141	174002	39122	31488	202146	434031	26.6613097	116.6157589	150.9111096	670.8779769	150.8378537	121.4043846	779.3893146	1673.439611	0.069686267	2.8	0	6.2	0	292.1	61.4	7450.1	570.6	6.7	74.4	3.1	351.5	7.8	2	65.8	0.2	11528.3	0.030490185	FALSE
134	1 - CTL	75	Female	453.020072	20197	52453	58513	404209	56464	14033	152113	485771	44.58301353	115.7851566	129.1620474	892.2540633	124.639069	30.9765524	335.7754091	1072.294651	0.107978862	4.5	1.5	3	0	138.4	116.9	5703.4	253.3	18	22.9	4.4	443.1	9.5	5.9	63.7	0.3	5996.8	0.073889408	FALSE
135	4 - AD	86	Female	998.2579224	25907	97809	157042	683037	78414	35335	114773	473838	25.95221077	97.97968822	157.3160568	684.22898	78.55084166	35.39666374	114.9732924	474.6649031	0.206418649	5.1	0.2	2	0.1	118	57.2	2504.5	464.2	2.8	9.2	0.3	164.8	3.6	1.8	24.6	0.3	4709.5	0.034993099	FALSE
136	1 - CTL	72	Female	NA	NA	NA	NA	NA	NA	NA	NA	NA	NA	NA	NA	NA	NA	NA	NA	NA	NA	5.5	0.7	7.3	0.1	46.9	59.8	6469	277.2	11	8.7	5.4	269.6	8.5	1.3	55.2	0.4	10645	0.025326444	TRUE
137	4 - AD	71	Male	1198.936416	63797	444343	99453	978816	184076	56722	156413	1443591	53.21132893	370.6143162	82.95102115	816.4035948	153.5327458	47.31026537	130.4597958	1204.059682	0.307803942	5.8	2	6.1	NA	437.3	152.8	6154.4	564	8.8	22.4	3	472.6	11.3	3.3	81.7	0.5	8761.9	0.053938073	FALSE
138	4 - AD	83	Female	NA	NA	NA	NA	NA	NA	NA	NA	NA	NA	NA	NA	NA	NA	NA	NA	NA	NA	7	1.8	4	0.1	368.8	124.6	5142.9	216.9	6.5	12.4	1.7	358.8	12.4	4	79.9	0.9	7886.6	0.04549489	FALSE
139	4 - AD	83	Male	803.6376669	14175	64475	38896	554986	75662	33884	93270	837653	17.63854606	80.22894229	48.39992151	690.592319	94.14939483	42.16328004	116.0597665	1042.326703	0.076971013	4.2	0.5	4	0	107.2	49.8	7350.2	325	8.5	13.8	2.2	309.1	7.9	1.7	104.6	0.7	10348.7	0.029868486	FALSE
140	1 - CTL	71	Female	1343.658039	35158	120498	81075	1528013	196554	50231	292731	1222792	26.16588371	89.67906752	60.33901309	1137.203779	146.2827552	37.3837677	217.8612352	910.0470242	0.098543334	NA	NA	NA	NA	NA	NA	NA	NA	NA	NA	NA	NA	NA	NA	NA	NA	NA	NA	FALSE
141	1 - CTL	73	Female	302.6721694	19804	106643	115092	470559	93594	22155	45740	494627	65.43052848	352.3383079	380.2529986	1554.682087	309.2256556	73.19800841	151.1206005	1634.200465	0.215602868	NA	NA	NA	NA	NA	NA	NA	NA	NA	NA	NA	NA	NA	NA	NA	NA	NA	NA	FALSE
142	1 - CTL	77	Female	452.978802	NA	NA	NA	NA	NA	NA	NA	NA	NA	NA	NA	NA	NA	NA	NA	NA	NA	NA	NA	NA	NA	NA	NA	NA	NA	NA	NA	NA	NA	NA	NA	NA	NA	NA	NA	FALSE
143	4 - AD	78	Male	1056.222995	32449	162366	139246	594039	104788	46625	124144	1440473	30.7217322	153.7232202	131.8339031	562.4181663	99.21011046	44.14314044	117.5357861	1363.796288	0.112717142	NA	NA	NA	NA	NA	NA	NA	NA	NA	NA	NA	NA	NA	NA	NA	NA	NA	NA	FALSE
144	3 - cMCI	88	Female	995.7750051	8787	48964	58462	109791	173725	44867	155705	553850	8.824282549	49.17175039	58.71004966	110.2568346	174.4621015	45.05736715	156.365644	556.1999419	0.088406608	NA	NA	NA	NA	NA	NA	NA	NA	NA	NA	NA	NA	NA	NA	NA	NA	NA	NA	FALSE
145	4 - AD	82	Female	1885.477911	25169	106108	64074	425685	75567	33239	188972	870576	13.34887025	56.2764482	33.98289613	225.7703458	40.07843293	17.62895222	100.2249875	461.7269685	0.121882524	NA	NA	NA	NA	NA	NA	NA	NA	NA	NA	NA	NA	NA	NA	NA	NA	NA	NA	FALSE
146	4 - AD	70	Male	NA	NA	NA	NA	NA	NA	NA	NA	NA	NA	NA	NA	NA	NA	NA	NA	NA	NA	NA	NA	NA	NA	NA	NA	NA	NA	NA	NA	NA	NA	NA	NA	NA	NA	NA	NA	FALSE
147	1 - CTL	71	Female	NA	NA	NA	NA	NA	NA	NA	NA	NA	NA	NA	NA	NA	NA	NA	NA	NA	NA	NA	NA	NA	NA	NA	NA	NA	NA	NA	NA	NA	NA	NA	NA	NA	NA	NA	NA	FALSE
148	4 - AD	89	Female	284.2723182	13423	66352	16387	241370	36561	16241	37849	507276	47.21880795	233.4099937	57.64542993	849.0802113	128.6125931	57.13183789	133.1434599	1784.472027	0.13080059	NA	NA	NA	NA	NA	NA	NA	NA	NA	NA	NA	NA	NA	NA	NA	NA	NA	NA	FALSE
149	4 - AD	77	Male	497.3181956	12674	60972	52064	259436	60712	24811	51601	665980	25.48468991	122.601587	104.6895136	521.670034	122.0787828	49.88958823	103.7585201	1339.142637	0.091552299	NA	NA	NA	NA	NA	NA	NA	NA	NA	NA	NA	NA	NA	NA	NA	NA	NA	NA	FALSE
150	4 - AD	83	Male	1037.551181	23529	144942	30034	923234	181040	143707	96913	885734	22.67743551	139.6962412	28.94700575	889.8202006	174.4877779	138.5059384	93.40551269	853.6774052	0.163640551	NA	NA	NA	NA	NA	NA	NA	NA	NA	NA	NA	NA	NA	NA	NA	NA	NA	NA	FALSE
151	2 - sMCI	90	Female	NA	NA	NA	NA	NA	NA	NA	NA	NA	NA	NA	NA	NA	NA	NA	NA	NA	NA	4.8	0.5	5.6	0.1	59	74.8	5326.7	186.6	5	19.3	3.6	268.3	7.3	1.5	41.3	0.5	8732.6	0.030723954	FALSE
152	4 - AD	87	Male	NA	NA	NA	NA	NA	NA	NA	NA	NA	NA	NA	NA	NA	NA	NA	NA	NA	NA	NA	NA	NA	NA	NA	NA	NA	NA	NA	NA	NA	NA	NA	NA	NA	NA	NA	NA	FALSE
153	1 - CTL	72	Female	NA	NA	NA	NA	NA	NA	NA	NA	NA	NA	NA	NA	NA	NA	NA	NA	NA	NA	2.1	NA	1.8	0	152	35.7	4599.7	273.1	4.2	15	2.2	166.4	5.3	1	56.2	0.4	8416.2	0.019771393	FALSE
154	2 - sMCI	80	Female	NA	NA	NA	NA	NA	NA	NA	NA	NA	NA	NA	NA	NA	NA	NA	NA	NA	NA	NA	NA	NA	NA	NA	NA	NA	NA	NA	NA	NA	NA	NA	NA	NA	NA	NA	NA	FALSE
155	1 - CTL	70	Male	226.7821569	11325	43964	26703	152841	25066	17947	37426	485689	49.9377912	193.8600488	117.7473588	673.9551387	110.5289779	79.13761931	165.0306202	2141.654382	0.09051883	NA	NA	NA	NA	NA	NA	NA	NA	NA	NA	NA	NA	NA	NA	NA	NA	NA	NA	FALSE
156	1 - CTL	76	Male	NA	NA	NA	NA	NA	NA	NA	NA	NA	NA	NA	NA	NA	NA	NA	NA	NA	NA	13.3	1.1	6.5	NA	311.4	108.2	7259.5	249.3	15.2	21.9	5.6	468	11.4	4.4	173.9	0.6	7519	0.062242319	FALSE
157	1 - CTL	82	Male	259.9763495	10344	51882	63536	171841	28956	14212	39236	357373	39.78823466	199.5643069	244.3914615	660.9870487	111.3793622	54.66651112	150.9214206	1374.63658	0.145176049	NA	NA	NA	NA	NA	NA	NA	NA	NA	NA	NA	NA	NA	NA	NA	NA	NA	NA	FALSE
158	2 - sMCI	72	Male	446.327878	8624	32428	19208	407390	104599	32227	61379	309905	19.32211817	72.6551076	43.03562683	912.7594759	234.3546195	72.20476602	137.5199781	694.3438115	0.104638518	NA	NA	NA	NA	NA	NA	NA	NA	NA	NA	NA	NA	NA	NA	NA	NA	NA	NA	FALSE
159	1 - CTL	83	Male	401.4037325	NA	NA	NA	NA	NA	NA	NA	NA	NA	NA	NA	NA	NA	NA	NA	NA	NA	NA	NA	NA	NA	NA	NA	NA	NA	NA	NA	NA	NA	NA	NA	NA	NA	NA	NA	FALSE
160	4 - AD	85	Female	503.202374	5832	24076	27535	115877	6430	14808	53371	328899	11.58977044	47.84556124	54.71953517	230.2791203	12.77815911	29.42752412	106.0626952	653.6117813	0.073201804	NA	NA	NA	NA	NA	NA	NA	NA	NA	NA	NA	NA	NA	NA	NA	NA	NA	NA	FALSE
161	1 - CTL	71	Male	20.47176038	19407	16763	77909	1426838	200196	120	236132	1207418	947.9888217	818.8352974	3805.681512	69697.86543	9779.129703	5.861733323	11534.52344	58979.68604	0.013883344	4.9	0.1	3.8	0.1	238.7	53.9	7379.3	303.1	8.8	15	2.2	221.2	5.1	1.7	60.5	0.9	8833.9	0.025039903	FALSE
162	2 - sMCI	82	Male	927.7180614	17097	91183	81607	1293968	152675	29115	111743	967778	18.42909038	98.28740411	87.9653026	1394.785823	164.5704728	31.38345712	120.4493096	1043.181156	0.094218922	NA	NA	NA	NA	NA	NA	NA	NA	NA	NA	NA	NA	NA	NA	NA	NA	NA	NA	TRUE
163	2 - sMCI	84	Female	NA	NA	NA	NA	NA	NA	NA	NA	NA	NA	NA	NA	NA	NA	NA	NA	NA	NA	NA	NA	NA	NA	NA	NA	NA	NA	NA	NA	NA	NA	NA	NA	NA	NA	NA	NA	FALSE
164	2 - sMCI	85	Male	1273.86232	77413	205642	65327	754215	131610	63281	112060	1936182	60.77030365	161.4318885	51.28262213	592.0694789	103.3157178	49.67648309	87.96869037	1519.930349	0.106210057	NA	NA	NA	NA	NA	NA	NA	NA	NA	NA	NA	NA	NA	NA	NA	NA	NA	NA	FALSE
165	4 - AD	82	Female	NA	NA	NA	NA	NA	NA	NA	NA	NA	NA	NA	NA	NA	NA	NA	NA	NA	NA	NA	NA	NA	NA	NA	NA	NA	NA	NA	NA	NA	NA	NA	NA	NA	NA	NA	NA	FALSE
166	2 - sMCI	68	Male	NA	NA	NA	NA	NA	NA	NA	NA	NA	NA	NA	NA	NA	NA	NA	NA	NA	NA	NA	NA	NA	NA	NA	NA	NA	NA	NA	NA	NA	NA	NA	NA	NA	NA	NA	NA	FALSE
167	2 - sMCI	91	Female	NA	NA	NA	NA	NA	NA	NA	NA	NA	NA	NA	NA	NA	NA	NA	NA	NA	NA	3.7	4.9	2.9	NA	301.6	285.2	6176.8	472.8	16.3	39.9	3.7	432.7	26.6	3.6	76.5	1.1	4578.6	0.09450487	FALSE
168	1 - CTL	76	Male	NA	NA	NA	NA	NA	NA	NA	NA	NA	NA	NA	NA	NA	NA	NA	NA	NA	NA	NA	NA	NA	NA	NA	NA	NA	NA	NA	NA	NA	NA	NA	NA	NA	NA	NA	NA	FALSE
169	1 - CTL	82	Male	NA	NA	NA	NA	NA	NA	NA	NA	NA	NA	NA	NA	NA	NA	NA	NA	NA	NA	NA	NA	NA	NA	NA	NA	NA	NA	NA	NA	NA	NA	NA	NA	NA	NA	NA	NA	FALSE
170	2 - sMCI	80	Male	2031.091432	NA	NA	NA	NA	NA	NA	NA	NA	NA	NA	NA	NA	NA	NA	NA	NA	NA	NA	NA	NA	NA	NA	NA	NA	NA	NA	NA	NA	NA	NA	NA	NA	NA	NA	NA	FALSE
171	1 - CTL	88	Female	NA	NA	NA	NA	NA	NA	NA	NA	NA	NA	NA	NA	NA	NA	NA	NA	NA	NA	2.9	0.5	4	0.1	98.5	51.9	5145	227.4	7.2	37	2.8	292.7	7.9	1.3	42.4	1.1	11348.3	0.025792409	FALSE
172	2 - sMCI	82	Male	1208.402436	98717	527352	114503	1094019	114556	51128	123145	2051070	81.69215574	436.4042841	94.75568452	905.3432593	94.79954408	42.31040792	101.9072755	1697.340173	0.257110679	11.2	0.9	9.7	0.1	198.5	111.2	8728.8	814.9	17.7	10.1	6.4	423.2	11.9	2.5	62.5	1.1	10360.8	0.040846267	FALSE
173	2 - sMCI	73	Male	NA	NA	NA	NA	NA	NA	NA	NA	NA	NA	NA	NA	NA	NA	NA	NA	NA	NA	NA	NA	NA	NA	NA	NA	NA	NA	NA	NA	NA	NA	NA	NA	NA	NA	NA	NA	FALSE
174	4 - AD	76	Female	1230.704444	13460	65837	19869	1826405	160309	69141	175575	1133419	10.93682571	53.49537846	16.14441233	1484.032181	130.2579192	56.18001977	142.6621971	920.9514157	0.05808708	NA	NA	NA	NA	NA	NA	NA	NA	NA	NA	NA	NA	NA	NA	NA	NA	NA	NA	FALSE
175	2 - sMCI	73	Male	898.6288788	25200	296052	29330	405052	115031	42904	57137	639487	28.04272219	329.448571	32.63861277	450.7444726	128.0072372	47.74384733	63.58242134	711.6252494	0.462952335	NA	NA	NA	NA	NA	NA	NA	NA	NA	NA	NA	NA	NA	NA	NA	NA	NA	NA	FALSE
176	4 - AD	77	Male	30.15811981	45255	9243	17438	1369770	116228	487	168799	784596	1500.590895	306.4846237	578.2190703	45419.60867	3853.953785	16.14822154	5597.132748	26016.07809	0.011780585	NA	NA	NA	NA	NA	NA	NA	NA	NA	NA	NA	NA	NA	NA	NA	NA	NA	NA	FALSE
177	4 - AD	82	Male	NA	NA	NA	NA	NA	NA	NA	NA	NA	NA	NA	NA	NA	NA	NA	NA	NA	NA	NA	NA	NA	NA	NA	NA	NA	NA	NA	NA	NA	NA	NA	NA	NA	NA	NA	NA	FALSE
178	2 - sMCI	82	Male	NA	NA	NA	NA	NA	NA	NA	NA	NA	NA	NA	NA	NA	NA	NA	NA	NA	NA	NA	NA	NA	NA	NA	NA	NA	NA	NA	NA	NA	NA	NA	NA	NA	NA	NA	NA	FALSE
179	2 - sMCI	77	Male	469.7843993	14756	78067	40482	300786	57452	27792	44444	588210	31.4101533	166.1762292	86.17144388	640.2639178	122.2943974	59.15905262	94.60509984	1252.085001	0.132719607	NA	NA	NA	NA	NA	NA	NA	NA	NA	NA	NA	NA	NA	NA	NA	NA	NA	NA	FALSE
180	2 - sMCI	75	Male	NA	NA	NA	NA	NA	NA	NA	NA	NA	NA	NA	NA	NA	NA	NA	NA	NA	NA	NA	NA	NA	NA	NA	NA	NA	NA	NA	NA	NA	NA	NA	NA	NA	NA	NA	NA	FALSE
181	2 - sMCI	92	Male	NA	NA	NA	NA	NA	NA	NA	NA	NA	NA	NA	NA	NA	NA	NA	NA	NA	NA	NA	NA	NA	NA	NA	NA	NA	NA	NA	NA	NA	NA	NA	NA	NA	NA	NA	NA	FALSE
182	2 - sMCI	59	Male	NA	NA	NA	NA	NA	NA	NA	NA	NA	NA	NA	NA	NA	NA	NA	NA	NA	NA	NA	NA	NA	NA	NA	NA	NA	NA	NA	NA	NA	NA	NA	NA	NA	NA	NA	NA	FALSE
183	2 - sMCI	89	Female	NA	NA	NA	NA	NA	NA	NA	NA	NA	NA	NA	NA	NA	NA	NA	NA	NA	NA	NA	NA	NA	NA	NA	NA	NA	NA	NA	NA	NA	NA	NA	NA	NA	NA	NA	NA	FALSE
184	2 - sMCI	82	Female	NA	NA	NA	NA	NA	NA	NA	NA	NA	NA	NA	NA	NA	NA	NA	NA	NA	NA	NA	NA	NA	NA	NA	NA	NA	NA	NA	NA	NA	NA	NA	NA	NA	NA	NA	NA	FALSE
185	4 - AD	82	Female	NA	NA	NA	NA	NA	NA	NA	NA	NA	NA	NA	NA	NA	NA	NA	NA	NA	NA	NA	NA	NA	NA	NA	NA	NA	NA	NA	NA	NA	NA	NA	NA	NA	NA	NA	NA	FALSE
186	2 - sMCI	83	Female	NA	NA	NA	NA	NA	NA	NA	NA	NA	NA	NA	NA	NA	NA	NA	NA	NA	NA	NA	NA	NA	NA	NA	NA	NA	NA	NA	NA	NA	NA	NA	NA	NA	NA	NA	NA	FALSE
187	4 - AD	82	Female	NA	NA	NA	NA	NA	NA	NA	NA	NA	NA	NA	NA	NA	NA	NA	NA	NA	NA	NA	NA	NA	NA	NA	NA	NA	NA	NA	NA	NA	NA	NA	NA	NA	NA	NA	NA	FALSE
188	4 - AD	87	Female	502.7714588	34635	160138	136838	359879	75020	48063	70643	996256	68.88815861	318.5105224	272.1673985	715.7904326	149.2129251	95.59611859	140.5071803	1981.528551	0.16073981	NA	NA	NA	NA	NA	NA	NA	NA	NA	NA	NA	NA	NA	NA	NA	NA	NA	NA	FALSE
189	4 - AD	69	Female	329.2101185	NA	NA	NA	NA	NA	NA	NA	NA	NA	NA	NA	NA	NA	NA	NA	NA	NA	13.6	0.9	8.4	0.1	32.7	92.7	7337.3	350.4	9	8.8	4.5	316.9	9.5	1.6	52.6	1.9	16005.5	0.019799444	FALSE
190	4 - AD	82	Male	721.1886942	44596	208404	273389	592964	132711	32617	274372	1672468	61.83679855	288.9729161	379.0810951	822.2036823	184.0170278	45.22672119	380.4441226	2319.043564	0.124608662	6.3	1.7	11.3	0.3	189.1	127.5	6751.8	365.9	10.4	42	6	616.3	16.5	2.1	78.6	0.5	14558.5	0.042332658	TRUE
191	4 - AD	67	Female	762.0508146	65215	99838	82913	415371	84350	58050	91112	1369877	85.57828264	131.0122607	108.8024557	545.0699508	110.6881567	76.1760225	119.5615807	1797.618969	0.072880996	6.3	NA	4.4	NA	25.6	30.9	4995.5	79.1	2.8	7.4	1.2	147.7	7.5	1.2	48.2	0.6	6245	0.023650921	TRUE
192	4 - AD	84	Female	562.7220409	13384	10260	9045	473305	77887	28765	83634	272666	23.78438914	18.23280279	16.0736551	841.0990962	138.4111414	51.11759965	148.6239989	484.5482853	0.037628454	NA	NA	NA	NA	NA	NA	NA	NA	NA	NA	NA	NA	NA	NA	NA	NA	NA	NA	FALSE
193	4 - AD	80	Male	611.3965885	25772	128904	65113	355473	74599	42084	116633	724415	42.15267223	210.8353276	106.4987951	581.4114875	122.0140927	68.83257249	190.7648852	1184.852866	0.177942202	5	1.5	6.7	NA	231.1	152.8	8262.5	644.9	8.8	41	3.3	472.1	23.1	3.6	88.1	0.6	9802.4	0.048161675	FALSE
194	4 - AD	72	Female	827.0403549	22380	71650	89477	668390	206220	36822	87846	537015	27.06034823	86.63422477	108.1894003	808.1709629	249.3469621	44.52261583	106.2173079	649.3213987	0.133422716	55.1	1.2	10.7	0.1	17.7	114.2	7521.5	325.4	9.2	11.7	5.8	419.1	16.5	4.4	104.4	1	9282.7	0.045148502	FALSE
195	4 - AD	83	Female	1038.659622	NA	NA	NA	NA	NA	NA	NA	NA	NA	NA	NA	NA	NA	NA	NA	NA	NA	8.2	2.8	10.2	0.2	448.5	280	5392.5	645	5	21.1	2.7	370.8	14.9	2.6	69.8	1	10095.9	0.036727781	FALSE
196	4 - AD	76	Female	1360.559442	78304	190257	220130	500215	97620	149488	139793	1775825	57.55279599	139.8373302	161.7937395	367.653911	71.74989713	109.8724505	102.7467053	1305.21677	0.107137246	NA	NA	NA	NA	NA	NA	NA	NA	NA	NA	NA	NA	NA	NA	NA	NA	NA	NA	FALSE
197	4 - AD	88	Male	765.7001125	57212	217803	179268	215302	56305	36405	49620	1679880	74.7185472	284.4494815	234.1229903	281.1831897	73.53401035	47.54472333	64.8034383	2193.913743	0.129653904	7.6	1.2	5.8	0.1	86.5	94.1	4774.4	250	7.3	13.2	5.3	362.3	8.2	2.8	403.6	1.9	10635.6	0.034064839	FALSE
198	4 - AD	82	Male	1231.735248	18887	99732	91935	865893	171552	62212	110717	942673	15.33365228	80.96869856	74.63860448	702.9862963	139.2766833	50.50760713	89.88701117	765.3211204	0.105797026	11.3	1.2	12.6	NA	141.4	114.6	8126.7	313.6	13	23.7	6.3	529.4	14.6	2.9	86.7	1.5	12781.7	0.041418591	FALSE
199	4 - AD	67	Female	1304.281499	33538	148963	140532	695845	166182	65982	159302	987940	25.71377423	114.2107744	107.746679	533.508296	127.412679	50.58877248	122.1377441	757.459184	0.150781424	NA	NA	NA	NA	NA	NA	NA	NA	NA	NA	NA	NA	NA	NA	NA	NA	NA	NA	FALSE
200	4 - AD	74	Male	101.9120666	5762	25653	18603	44940	9668	6175	8798	304252	56.53893785	251.7170033	182.539719	440.9683907	94.86609704	60.5914511	86.3293258	2985.436466	0.084314976	12.1	0.3	8.7	0.1	91.8	79.3	6065.2	682.8	6.9	19.2	5.7	353	12	1.8	59.6	0.5	10980.6	0.032147606	FALSE
201	4 - AD	85	Male	826.6752937	86101	384500	57914	533139	58210	43889	91085	1484691	104.1533485	465.1161138	70.05652696	644.9194793	70.41458774	53.0909782	110.1823179	1795.978435	0.258976447	NA	NA	NA	NA	NA	NA	NA	NA	NA	NA	NA	NA	NA	NA	NA	NA	NA	NA	FALSE
202	4 - AD	65	Female	2507.699045	67674	152233	87185	1473807	463655	114563	215935	1574577	26.98649191	60.70624795	34.76693113	587.7128689	184.8926014	45.68450916	86.10881773	627.8971167	0.096681839	7.1	NA	4.2	NA	126.6	57.8	5553.8	293.8	5.7	19.1	3.2	401.2	8.5	1.2	51.1	0.5	10797.3	0.037157438	FALSE
203	4 - AD	63	Female	541.1691411	29322	71703	35044	236197	60697	25918	62464	732508	54.18269035	132.4964684	64.75609442	436.4568895	112.159019	47.89260516	115.424172	1353.565723	0.097886986	16.7	1.1	15.4	0.1	45.4	82.1	7319.1	314.4	8.4	12.6	6.8	363.2	17.9	1.5	43.2	1.2	14735.6	0.024647792	TRUE
204	4 - AD	78	Female	300.8632634	13537	38987	40752	213348	34897	25017	36771	567134	44.99386149	129.5837835	135.4502359	709.119477	115.9895682	83.15073006	122.2183114	1885.02243	0.068743895	9.9	0.4	5.6	NA	21.9	58.6	6784.1	218.9	6.8	13.5	2.5	300.9	7.2	1.8	52.5	1.3	9067.9	0.033182986	TRUE
205	4 - AD	73	Female	880.8981715	45302	197821	66738	805494	130853	46015	166788	951081	51.42705646	224.5673863	75.76131062	914.4008082	148.5449786	52.23645762	189.3385699	1079.671897	0.207995954	5.5	0.9	5.1	NA	361.4	108	7308.4	555.4	13.3	22.6	2.8	347.9	8.4	2.7	80.8	1.3	7778.5	0.044725847	FALSE
206	4 - AD	81	Female	313.7919635	203053	87464	40024	511532	101844	35562	93757	325697	647.0943288	278.7324412	127.5494744	1630.162845	324.5589813	113.3298623	298.7871294	1037.939265	0.268544076	12.8	11.2	10.2	0.2	148.1	707.9	6013.9	1616.6	33.4	68.5	5.9	1075.1	120.4	12.8	122.9	0.3	10957.8	0.09811276	FALSE
207	4 - AD	83	Male	875.8075512	33785	104747	82874	904459	149228	58243	92915	1632308	38.57582634	119.600476	94.62581121	1032.71432	170.389031	66.50205279	106.0906587	1863.77475	0.0641711	9.7	0.3	8.1	0	217.7	69.6	4567.4	438.4	8.3	42.4	4.8	302.9	9.7	1.9	92.2	3.6	11111.3	0.027260537	FALSE
208	4 - AD	71	Male	1585.975697	21631	146068	118920	585127	137856	65781	146424	831444	13.63892274	92.09977194	74.98223348	368.9381881	86.9218868	41.47667592	92.32423944	524.2476298	0.175679901	7.5	0.4	5.7	0.1	207.6	63.5	7217.2	278.7	5.5	6.9	3.5	388.4	10.8	1.9	76.7	0.9	9250.3	0.041987827	FALSE
209	4 - AD	86	Female	841.9505045	11160	27578	54243	693065	127053	25046	150438	486657	13.25493594	32.75489456	64.42540234	823.1659656	150.9031699	29.74759189	178.6779617	578.0114121	0.056668249	NA	NA	NA	NA	NA	NA	NA	NA	NA	NA	NA	NA	NA	NA	NA	NA	NA	NA	FALSE
210	4 - AD	80	Female	258.5444301	11541	26561	27966	101095	16177	11980	34535	487106	44.63836253	102.7328262	108.1670953	391.0159657	62.56951656	46.33632987	133.5747205	1884.032078	0.054528173	NA	NA	NA	NA	NA	NA	NA	NA	NA	NA	NA	NA	NA	NA	NA	NA	NA	NA	FALSE
211	4 - AD	61	Male	930.8109796	32076	173223	72657	616786	136195	39306	48448	898778	34.4602725	186.0990081	78.05773846	662.6329228	146.3186436	42.22769269	52.04923563	965.5859457	0.192731687	17.6	0.4	7.5	0.1	20	65.7	6190	519.9	10.6	16.9	4.9	325.4	9.8	1.8	88.6	2.7	11855	0.027448334	TRUE
212	4 - AD	81	Female	185.0355427	9178	37938	29719	123259	25123	18033	171268	290348	49.60128128	205.0308792	160.612386	666.1368848	135.7739147	97.45695198	925.5951451	1569.14718	0.130663893	NA	NA	NA	NA	NA	NA	NA	NA	NA	NA	NA	NA	NA	NA	NA	NA	NA	NA	FALSE
213	4 - AD	74	Male	312.4564242	10849	50699	57953	207296	63846	19623	37535	661502	34.72164167	162.2594259	185.4754632	663.4397117	204.3356931	62.80235732	120.1287511	2117.101614	0.076642247	8.7	0.4	7.1	NA	156.1	50.8	7198.9	326.7	5.8	8.5	3.8	290.5	7.8	1	61	1.1	11834	0.024547913	FALSE
214	4 - AD	87	Female	NA	NA	NA	NA	NA	NA	NA	NA	NA	NA	NA	NA	NA	NA	NA	NA	NA	NA	4.6	2.4	8.2	0.1	112.5	179.4	8217.9	332.9	14.4	20.6	6.6	517	20.8	4.5	82.3	1.4	11397.1	0.045362417	FALSE
215	4 - AD	80	Male	449.6979278	20263	58362	38146	94931	88182	35281	59236	675471	45.05913581	129.7804513	84.82583006	211.0994829	196.0916307	78.45488676	131.7239781	1502.054953	0.086401933	6.6	1.3	9.4	NA	7.6	142.2	8321.3	314.3	9.9	10.9	3.9	529.1	19.6	2.1	109.7	0.4	14308.7	0.036977503	TRUE
216	4 - AD	78	Female	731.7919513	50142	201479	254336	415301	76579	28806	101669	1446418	68.51947457	275.3227876	347.5523331	567.512391	104.6458626	39.36364693	138.9315636	1976.542646	0.139295142	9.6	1.7	7.2	NA	60.6	169.5	8500.8	642.4	9.8	40.6	4.4	551.5	14.7	3.5	57.4	1.2	12570.7	0.043871861	FALSE
217	4 - AD	83	Male	1086.096048	27309	131800	142208	823751	87041	44653	154966	1280476	25.14418504	121.3520666	130.9350128	758.4513373	80.14116262	41.11330677	142.6816719	1178.971236	0.102930473	NA	NA	NA	NA	NA	NA	NA	NA	NA	NA	NA	NA	NA	NA	NA	NA	NA	NA	FALSE
218	4 - AD	77	Female	546.262138	28806	156765	112645	463035	47252	12513	65336	808114	52.73292435	286.9776049	206.2105209	847.6424921	86.50059507	22.90658482	119.6055803	1479.352025	0.193988719	6.9	0.6	4.7	0.1	127.2	95	6530.9	517.2	11.8	42.8	2.1	394.9	11	2.5	46.8	0.7	9211	0.042872652	FALSE
219	4 - AD	82	Female	226.0741646	9699	21516	11929	195393	34830	28080	117132	218416	42.90185045	95.17230789	52.76587009	864.2871703	154.0644861	124.2070276	518.1131608	966.1254323	0.098509267	12	1.8	5.9	0.1	230.1	171.4	8110.5	393	11.2	89.1	3.6	561.7	18.9	3.6	90.5	0.8	7452.8	0.075367647	FALSE
220	4 - AD	79	Male	1320.717611	17052	47805	15629	193519	31052	28606	64102	1294325	12.91116273	36.1962312	11.83371818	146.5256451	23.51146054	21.65943708	48.53573502	980.0164617	0.036934309	9	0	3.6	0.1	203.5	44.8	854.7	451.3	4.3	15.3	1.5	246.5	6.1	1.7	80.3	1.2	9979.2	0.024701379	FALSE
221	4 - AD	68	Female	709.9913513	42133	128039	34774	317969	44774	35698	131453	339587	59.34297639	180.3388165	48.9780614	447.8491173	63.06274002	50.27948571	185.1473258	478.2973756	0.377043291	8.4	1.6	3.8	NA	71.7	117.4	3650.3	455.8	7.5	22.8	1.2	394.9	20.6	4	85.7	0.4	7457.5	0.052953403	FALSE
222	4 - AD	78	Female	1158.073294	533130	271913	189301	739584	191203	106573	118713	1338639	460.3594632	234.7977467	163.46202	638.6331537	165.1044031	92.02612697	102.5090559	1155.919066	0.203126459	4.2	1	9.1	0	158.5	117.8	6305.9	347.9	6.5	14.4	3.7	472.7	37.6	2	73.2	0.5	10608.1	0.044560289	FALSE
223	4 - AD	79	Male	547.8841239	30802	117670	30868	310113	68415	30134	80680	1277796	56.21991705	214.7716914	56.34038048	566.0193214	124.8712949	55.00068114	147.2574154	2332.237684	0.092088252	6.1	1.3	6.4	0.1	199.6	140.2	8483.3	655.2	8.8	21.8	4.7	650.5	11.4	2.7	75.4	2.5	9740.4	0.066783705	FALSE
224	4 - AD	70	Male	877.3995468	45322	119708	69546	423554	71348	56854	98023	1577935	51.65491613	136.4349918	79.2637747	482.7378833	81.31757107	64.79830108	111.7199118	1798.422401	0.075863708	NA	NA	NA	NA	NA	NA	NA	NA	NA	NA	NA	NA	NA	NA	NA	NA	NA	NA	FALSE
225	4 - AD	76	Female	1070.557338	63854	251275	226640	856470	164413	75713	148000	1623450	59.64556753	234.7141915	211.7028131	800.0225393	153.5770147	70.72297514	138.245748	1516.453106	0.154778404	3.1	0.2	4.4	NA	225.2	49.7	5770.5	322.6	9.8	15.6	3	351.9	12.6	1.5	69.8	1.1	11678.4	0.030132552	FALSE
226	4 - AD	72	Female	1121.538042	45946	148589	51003	677052	124225	55258	71476	1732891	40.96695634	132.4868122	45.47594294	603.6817073	110.763073	49.2698401	63.73033934	1545.102293	0.085746305	6.9	0.2	6.3	NA	47.9	51.5	5555	243.6	7.6	9.3	2.6	202.1	8.6	1.5	44.8	2.7	9361.8	0.021587729	FALSE
227	4 - AD	74	Male	686.942981	25034	127147	94105	344133	61258	25511	107081	1301382	36.44261706	185.0910534	136.9909914	500.9629758	89.17479572	37.13699784	155.8804777	1894.454177	0.09770152	8	1.1	8.3	0.3	137.8	92	8160.5	410.2	8.9	20.1	3.6	386.6	10	2.1	69.7	1.7	13255.2	0.029165912	FALSE
228	4 - AD	75	Female	406.8472089	13188	31522	19511	187505	25456	37984	41774	608982	32.4151173	77.47871759	47.95657823	460.8732613	62.56894343	93.36183011	102.6773666	1496.832193	0.051761793	NA	NA	NA	NA	NA	NA	NA	NA	NA	NA	NA	NA	NA	NA	NA	NA	NA	NA	FALSE
229	4 - AD	86	Female	NA	NA	NA	NA	NA	NA	NA	NA	NA	NA	NA	NA	NA	NA	NA	NA	NA	NA	7.4	1.5	7.2	NA	85.1	170	8522.7	316.8	17.4	28.8	8.9	764	31.2	2.9	143.9	0.4	11840.9	0.064522122	FALSE
230	4 - AD	67	Male	1371.338919	18154	107026	36085	305739	121197	23745	92993	1029892	13.23815707	78.04489358	26.31369933	222.949262	88.37858995	17.31519442	67.8118288	751.0120115	0.103919634	NA	NA	NA	NA	NA	NA	NA	NA	NA	NA	NA	NA	NA	NA	NA	NA	NA	NA	FALSE
231	4 - AD	71	Male	1269.766931	46049	198357	175601	670778	171377	71270	95941	1724052	36.26571056	156.2152826	138.2938835	528.2686008	134.9672887	56.12841086	75.5579608	1357.770436	0.115052794	9.6	1	12.6	0.1	172.3	86.9	6406.3	460.2	8.1	13.4	5	378.9	13.7	1.8	68	0.9	11325.1	0.033456658	FALSE
232	4 - AD	85	Male	1398.097893	29881	142783	89104	983573	196187	67201	107454	1418742	21.37260928	102.1266112	63.73230404	703.5079624	140.3242226	48.06601908	76.85727912	1014.765852	0.100640567	13	0	8.1	NA	252.4	53.9	7103.6	278.6	9	10.6	5.2	493.3	10.1	1.6	83.4	1.6	17844	0.027645147	FALSE
233	1 - CTL	79	Female	578.3365298	16358	146596	15278	893850	143795	1481	81060	233169	28.2845699	253.4787143	26.41714506	1545.553417	248.6355134	2.560792763	140.1606086	403.1718351	0.628711364	NA	NA	NA	NA	NA	NA	NA	NA	NA	NA	NA	NA	NA	NA	NA	NA	NA	NA	FALSE
234	1 - CTL	78	Male	1187.789087	51640	268786	78019	1083548	175402	56037	101377	1869556	43.47573198	226.2910166	65.68422025	912.2393966	147.6709981	47.17756765	85.34932768	1573.979775	0.143769965	4.3	0.3	6.4	NA	207.7	79.5	5572.6	390.2	12.9	11.5	4.3	536.8	9.9	1.9	56.3	0.2	12955.5	0.04143414	FALSE
235	1 - CTL	77	Male	1964.258451	36456	239237	70460	459821	87166	52900	84498	1357783	18.55967578	121.7950723	35.87104333	234.09394	44.3760341	26.93128288	43.0177607	691.2445759	0.176196785	3.8	1.2	5.3	NA	23.7	110.1	3181.8	362.4	8.7	27	3.2	505.5	11.5	2	181.2	1.4	14582.3	0.034665313	FALSE
236	1 - CTL	75	Male	576.4357293	16191	55968	23160	485160	107190	40413	44750	477781	28.08812705	97.09321813	40.17793975	841.6549762	185.9530812	70.1084231	77.63224541	828.853896	0.117141536	NA	NA	NA	NA	NA	NA	NA	NA	NA	NA	NA	NA	NA	NA	NA	NA	NA	NA	FALSE
237	1 - CTL	76	Female	546.3112285	11430	44562	54019	216919	35991	31137	64110	566930	20.92213999	81.56888908	98.87953456	397.0612147	65.88002978	56.9949845	117.3506907	1037.741804	0.078602297	5.7	0.6	4.9	NA	102.6	59.2	7312.2	288	5.1	12.6	1.6	387.6	8.9	1.6	61.6	1.2	9995.5	0.03877745	FALSE
238	1 - CTL	79	Female	151.2178686	NA	NA	NA	NA	NA	NA	NA	NA	NA	NA	NA	NA	NA	NA	NA	NA	NA	9.2	1	5.8	0.1	146.5	93.8	7630.9	220.2	11.2	12.9	5	635.6	12.4	1.8	86	1.5	13442	0.04728463	FALSE
239	1 - CTL	74	Female	317.0371595	31480	113066	61058	162484	45283	28145	40296	986694	99.29435417	356.6332735	192.5894116	512.507746	142.8318374	88.77508253	127.1018201	3112.234545	0.114590744	4.5	0.6	6	NA	189.1	81.1	4777.7	110.4	3.9	12.5	2.8	424	11.4	1.5	65.9	1.1	9775.2	0.043375072	FALSE
240	1 - CTL	76	Female	979.597372	23446	61583	48477	1521665	187150	39391	111594	975306	23.93432309	62.86562394	49.48665787	1553.357577	191.0478788	40.21141862	113.9182313	995.6192492	0.063142234	7.1	0.8	5.9	NA	192.5	129.7	6929.2	456.7	18.7	17.3	6.9	552.3	12.7	2.2	73.9	0.9	8457.3	0.06530453	FALSE
241	1 - CTL	77	Male	1558.694776	80569	329431	79724	1061325	87448	82972	139237	1722887	51.690043	211.3505512	51.14792275	680.9062405	56.10335092	53.23171751	89.32922734	1105.339561	0.19120871	5	0.7	5.6	0	277	83.2	4676.6	3052	9.2	6.4	2.5	430.5	10.7	2.1	109.4	0.3	10467.6	0.041126906	FALSE
242	1 - CTL	80	Female	523.3612093	8800	17487	26017	443718	85910	41722	84223	470748	16.81439099	33.41286991	49.7113648	847.8236295	164.150492	79.71932054	160.9270968	899.47056	0.037147264	16.9	1.6	7.5	0.2	233.2	99.6	8457.6	507.4	7.5	21.1	4.8	317.9	8.8	1.8	55	0.5	11067.8	0.028722962	FALSE
243	1 - CTL	81	Female	465.4318379	35535	84372	55997	397877	47895	42404	83187	1015365	76.34845128	181.2768125	120.3119242	854.855572	102.9044343	91.10678846	178.7307898	2181.554671	0.083095242	3.1	1.4	4.6	0.1	133	101.7	5388.9	285.4	5.9	22.5	1.4	345.2	8.3	2.5	77.7	1.8	9085.5	0.037994607	FALSE
244	1 - CTL	84	Female	329.9126821	NA	NA	NA	NA	NA	NA	NA	NA	NA	NA	NA	NA	NA	NA	NA	NA	NA	9.2	0.8	9.1	0.1	93.5	90.2	6127.3	652.7	6.9	21.9	4.9	328.8	16.2	1.9	60	0.4	10793.5	0.030462779	FALSE
245	1 - CTL	74	Female	590.7334656	13378	66494	90524	741993	41935	31925	124850	738985	22.6464231	112.5617624	153.2400063	1256.053776	70.98802157	54.0429853	211.3474304	1250.961801	0.089980176	5.9	1.2	4	0.1	282.3	82	5998.9	302.8	6.6	13.6	2.8	375.5	6.3	1.8	54	0.3	10922.5	0.034378576	FALSE
246	1 - CTL	79	Male	1088.079634	163696	351302	53234	891770	233113	45390	79818	883766	150.4448708	322.8642362	48.92472788	819.5815565	214.242591	41.7156967	73.35676315	812.2254772	0.397505675	16.7	3.2	10.9	NA	120.7	244.8	10271.1	537.1	28.8	18.7	19.1	961.3	42.3	3.9	61.1	0.9	12603.7	0.076271254	FALSE
247	1 - CTL	77	Male	278.6391509	33978	77166	37457	149793	17642	16359	46188	598669	121.9426627	276.9388284	134.4283453	537.5877708	63.3148642	58.71034256	165.762779	2148.545881	0.128895934	6.7	3.1	5.5	0.1	244.6	246.7	6649.7	247.2	11.1	11.4	2.8	948.3	21	3.5	91.4	0.8	12032.2	0.078813517	FALSE
248	1 - CTL	79	Male	937.6653723	51640	185879	80821	634089	116419	77484	356242	1775785	55.07295196	198.2359651	86.19386232	676.2423128	124.1583655	82.63502342	379.9244491	1893.836599	0.104674271	3.3	0.8	6	0	14.8	72.2	1199.7	423.4	4.7	10.1	2	312.3	7.3	2	43.1	0.6	10354.9	0.030159635	FALSE
249	1 - CTL	81	Male	612.5290568	67454	217639	75766	428685	64213	39585	56912	1148666	110.1237554	355.3121237	123.6937238	699.8606764	104.8325778	64.62550562	92.91314325	1875.284098	0.189471091	8.4	5.3	11	0.1	103.4	374.4	5371.6	404.6	19.2	13.9	7.9	814.7	25.1	4.4	107.2	2.7	12326.6	0.06609284	FALSE
250	1 - CTL	75	Female	405.0288901	41799	133049	56310	225173	32894	42311	68224	1181481	103.2000458	328.4926168	139.0271197	555.9430586	81.2139598	104.4641531	168.4423054	2917.028955	0.112612052	7	0.1	7.3	NA	124.1	49.6	8615.2	1479.7	7.3	13.8	2.9	389.6	11.3	1.6	45.2	1.5	15350.2	0.025380777	FALSE
251	1 - CTL	76	Female	377.1398085	14581	43918	112945	262198	26920	35977	49402	513960	38.66205495	116.4501838	299.4777996	695.2275896	71.37936488	95.39433173	130.9912104	1362.783743	0.08545023	6.7	0.8	5.9	NA	215.6	120.4	6990.6	350.1	11	14	2.4	468.9	13.3	3.7	56.5	1.6	10195.8	0.045989525	FALSE
252	1 - CTL	74	Male	723.157854	17057	85729	61111	239814	50203	33968	61459	1321289	23.58682811	118.5481144	84.5057544	331.6205427	69.42191075	46.97176393	84.98697713	1827.110074	0.064882853	8.5	0.3	10.4	NA	230.2	70.4	7028.1	313	7.1	13.4	4.3	511	9.8	1.2	64.7	1	13427	0.038057645	FALSE
253	1 - CTL	78	Male	666.2668012	119266	560165	149773	935708	177774	64133	75701	1255242	179.0063677	840.7517814	224.7943312	1404.404359	266.8210388	96.25723492	113.6196489	1883.993016	0.446260562	25.7	2	9.7	0.1	384.2	156.4	7622.9	986.2	11.8	17.6	4	570.7	18.3	6.6	112.8	1	9357.4	0.060989164	FALSE
254	1 - CTL	79	Female	638.584714	17173	9307	62268	503633	56405	66725	80101	568774	26.89228167	14.57441714	97.50938072	788.6706164	88.32813997	104.4888776	125.4351979	890.6790086	0.016363266	10.7	1.2	8.6	0.1	159.5	85.3	7388.1	390	7.4	16.9	3.4	426.1	9.7	2.1	61.8	0.7	17560.7	0.024264409	FALSE
255	1 - CTL	79	Male	505.441955	34095	229001	18697	399446	53751	28845	79248	528952	67.45581696	453.070818	36.99138905	790.2905488	106.3445554	57.06886758	156.789517	1046.513838	0.432933423	NA	NA	NA	NA	NA	NA	NA	NA	NA	NA	NA	NA	NA	NA	NA	NA	NA	NA	FALSE
256	1 - CTL	80	Male	641.4978031	16472	68705	53756	414224	63852	37651	120404	852178	25.67740672	107.1009124	83.79763694	645.7138247	99.53580463	58.69232882	187.6919912	1328.419203	0.080622828	9.9	1.4	7	0.1	245.7	129.9	4089.4	567.9	9.1	35	2.7	516	12.3	3.3	175.5	0.8	14421.9	0.03577892	FALSE
257	1 - CTL	82	Male	NA	NA	NA	NA	NA	NA	NA	NA	NA	NA	NA	NA	NA	NA	NA	NA	NA	NA	9	0.4	6.3	NA	281.5	108.7	6614.1	354.4	11.1	29.9	6.5	647.8	15.4	2.4	81.7	0.9	12146.5	0.053332236	FALSE
258	1 - CTL	62	Male	463.0406193	33890	73332	60390	303038	69326	48006	109422	802114	73.19012326	158.3705553	130.4205236	654.4523037	149.7190465	103.6755697	236.3118816	1732.275672	0.091423414	4.2	0	3.6	NA	91.4	23.9	2271	140	2.9	5.3	1.5	113.6	4.8	0.8	29.2	0.6	4907.5	0.023148242	FALSE
259	1 - CTL	68	Male	1246.599818	41035	46708	68470	884633	207128	36786	80012	697761	32.9175405	37.46831928	54.9254051	709.6367152	166.1543641	29.50906896	64.18419034	559.7313508	0.066939826	14.3	3.5	10.9	NA	252.7	206	4994	1030.1	12.8	16.2	5.4	598.1	21	4.4	70.9	0.8	11664.2	0.051276556	FALSE
260	3 - cMCI	79	Female	332.1987512	42019	112933	157423	210410	35940	40217	61969	788901	126.4875315	339.9561244	473.8819741	633.3858849	108.1882454	121.063068	186.5419415	2374.78617	0.143152309	7.1	0.4	7	NA	143.3	87.3	5267.5	346.4	5.2	9.9	1.8	374.4	8.8	2.8	78.9	0	10667.7	0.0350966	FALSE
261	2 - sMCI	75	Female	476.8928621	11161	41490	20674	282024	34267	50953	70301	492499	23.40357948	87.0006731	43.35145615	591.3781111	71.85471355	106.8437044	147.4146618	1032.72462	0.084243826	5.7	0.6	4.5	0.2	51	55.6	3601	657.1	6.7	13.1	1.8	252	6.8	1.7	58.7	0.6	10109.4	0.024927295	FALSE
262	3 - cMCI	76	Female	649.6324032	18994	48903	31380	474184	189784	45916	71803	848182	29.23807357	75.27795682	48.30424075	729.9266442	292.1405999	70.67997189	110.5286615	1305.633764	0.057656258	NA	NA	NA	NA	NA	NA	NA	NA	NA	NA	NA	NA	NA	NA	NA	NA	NA	NA	FALSE
263	2 - sMCI	77	Male	498.4995894	18762	72018	12444	242214	60690	22766	46409	604938	37.63694173	144.4695272	24.96290923	485.8860572	121.745336	45.66904464	93.09736856	1213.517549	0.119050217	NA	NA	NA	NA	NA	NA	NA	NA	NA	NA	NA	NA	NA	NA	NA	NA	NA	NA	FALSE
264	3 - cMCI	80	Female	688.5057059	11707	32639	61197	536166	72653	40389	204169	648946	17.00349017	47.4055621	88.88379497	778.7386443	105.5227275	58.66182321	296.5392999	942.5426608	0.050295402	3.9	0.5	3.9	0.3	83.3	64.3	6850.1	668.4	5.9	8.8	1.9	457.7	8.5	1.8	56.3	1.5	13009.1	0.035183064	FALSE
265	2 - sMCI	75	Male	953.1508926	37555	182946	73916	774423	105118	45200	57158	1191761	39.40089685	191.9381301	77.54910642	812.487305	110.2847417	47.42166256	59.96742011	1250.33823	0.153508967	8.9	0.6	8.6	NA	63.9	85.6	7175.3	825.7	10.8	10.9	3.6	517.5	11.8	2.9	85.9	0.7	11730.3	0.044116519	FALSE
266	3 - cMCI	65	Female	NA	NA	NA	NA	NA	NA	NA	NA	NA	NA	NA	NA	NA	NA	NA	NA	NA	NA	6.4	0.1	4.5	NA	199.3	54.7	5042.8	297.2	6.6	9.1	2.5	491.8	9.1	1.1	71.9	0.5	13875.8	0.035443001	FALSE
267	2 - sMCI	70	Female	170.8845436	10823	8453	16297	123915	32948	22042	19833	255368	63.33516052	49.46614727	95.36848481	725.1387246	192.8085437	128.9876752	116.0608185	1494.389104	0.03310125	7.1	0.6	9.6	NA	280.1	69	5463.4	513.6	7	29.6	5.1	359.1	11.8	1	54.1	0.9	17076.4	0.021029023	FALSE
268	2 - sMCI	65	Male	478.4643285	44298	116044	65930	248804	40724	33664	59338	1032305	92.58370449	242.534277	137.7950164	520.0053278	85.11397313	70.35843216	124.0176048	2157.538062	0.112412514	5.4	0.4	5.3	0	30	59.6	4592.2	245.4	5	9.5	1.5	352.2	7.8	2.1	58.7	1.9	9435.8	0.037325929	FALSE
269	3 - cMCI	81	Male	937.7408075	28417	77675	34430	958878	130789	19536	103206	860419	30.30368282	82.83205698	36.71590244	1022.540549	139.4724416	20.8330488	110.0581303	917.5445849	0.090275784	13.1	2.2	9.3	0	178.4	215.5	9448.9	295.1	28.2	27.7	11.6	524.4	24.4	3.5	39.7	0.2	10259.8	0.051112107	FALSE
270	2 - sMCI	85	Female	211.7388957	7054	27995	15079	167444	30476	16371	45897	208452	33.31461599	132.2147256	71.21506868	790.8041621	143.9319871	77.3169235	216.7622526	984.4766561	0.134299503	15.4	1.4	9.5	0.1	545.6	123.4	11323.5	504.8	10	17.1	4.7	457.4	20.1	3.1	137.1	0.6	10363.1	0.044137372	FALSE
271	2 - sMCI	76	Female	372.0900629	13654	47477	43957	253262	40230	31207	60238	598445	36.69541695	127.5954526	118.1353774	680.6470402	108.1189852	83.86947976	161.890913	1608.333733	0.07933394	NA	NA	NA	NA	NA	NA	NA	NA	NA	NA	NA	NA	NA	NA	NA	NA	NA	NA	FALSE
272	2 - sMCI	79	Male	839.4609677	72841	276232	135554	502228	69853	48007	64042	1838422	86.77115769	329.0587777	161.4774304	598.2743919	83.21173073	57.18788824	76.28943151	2190.002955	0.150254947	NA	NA	NA	NA	NA	NA	NA	NA	NA	NA	NA	NA	NA	NA	NA	NA	NA	NA	FALSE
273	3 - cMCI	59	Male	1449.317511	29863	180214	97710	884890	212502	84656	151418	1298778	20.60487076	124.3440438	67.41793931	610.5563434	146.6221158	58.41094126	104.4753816	896.1307582	0.138756585	NA	NA	NA	NA	NA	NA	NA	NA	NA	NA	NA	NA	NA	NA	NA	NA	NA	NA	FALSE
274	2 - sMCI	83	Female	540.6514757	20783	92588	11608	221463	21604	33461	130034	561713	38.44066082	171.2526538	21.47039363	409.6224832	39.95919917	61.89014828	240.5135394	1038.955825	0.164831506	3.8	1.2	2.7	0.1	389.5	91.2	1865.4	589.7	7.2	24.2	1.1	402.6	10.2	2	61.1	0.5	8135.5	0.049486817	FALSE
275	2 - sMCI	80	Female	702.3647323	48306	153946	94962	438593	83483	51718	98401	1582951	68.77623232	219.1824175	135.2032578	624.451912	118.8598974	73.63410721	140.0995743	2253.744995	0.097252537	13.2	1.1	9.3	NA	210.6	90.3	6382	249.2	10.8	15	6.6	357.6	17.3	1.5	48.2	1.5	12232.2	0.029234316	FALSE
276	2 - sMCI	88	Female	464.0376476	17423	56858	24045	339813	89127	43215	89912	251966	37.54652255	122.5288515	51.81691642	732.2961871	192.0684679	93.12821971	193.7601409	542.9861161	0.22565743	3.2	1	3.5	NA	49.5	70.8	5632.9	160.7	4	20.7	1.4	418.8	10.7	1.9	81.9	0.7	8535.9	0.049063368	FALSE
277	3 - cMCI	70	Female	336.5073376	6375	30257	13876	257807	29273	25646	41648	187528	18.94460919	89.91482984	41.23535641	766.125939	86.99067369	76.21230545	123.7655033	557.2775956	0.161346572	NA	NA	NA	NA	NA	NA	NA	NA	NA	NA	NA	NA	NA	NA	NA	NA	NA	NA	FALSE
278	3 - cMCI	68	Male	661.5927671	5567	29503	22628	148120	36811	13066	33267	461487	8.41454181	44.59389744	34.20230862	223.883947	55.63996741	19.74930902	50.28319784	697.539367	0.063930295	16.6	0.3	6.8	0	172.7	57.1	4469.2	580.6	5.3	6.9	4	212	7.3	1.7	81.2	0.7	7711.4	0.027491765	FALSE
279	3 - cMCI	80	Female	802.535306	79190	271843	148000	726991	100763	65478	92446	1443551	98.67478653	338.7302689	184.4155626	905.8679345	125.5558469	81.58893386	115.1924399	1798.73831	0.18831548	7.7	1.4	6	NA	90.1	106.6	6855.3	473.3	12.8	10.4	3.1	531.9	13.8	2.7	81.5	1.3	12972.7	0.041001488	FALSE
280	2 - sMCI	76	Female	598.3780546	23685	42397	11896	202927	38056	19577	41076	295795	39.58199974	70.85320004	19.88040823	339.1284129	63.59858906	32.7167747	68.6455656	494.3279549	0.143332375	5.2	3.3	6.1	NA	215	227.1	6825	494.7	16.8	27.8	7.5	732.1	54	2.9	80.4	1.2	15782.9	0.046385645	FALSE
281	2 - sMCI	67	Male	533.0894653	12058	52227	69523	337460	68550	39782	58872	452930	22.61909264	97.97042223	130.4152577	633.0269532	128.5900481	74.62537264	110.4354969	849.6322465	0.115309209	7	0.5	10.1	NA	154.7	66.4	2758.4	327	9.8	15.4	4.3	367	11	1.9	66.2	1	13402.7	0.027382542	FALSE
282	2 - sMCI	76	Male	624.8290314	9318	37504	38177	252930	54097	19193	63749	484476	14.91287941	60.02281923	61.09991387	404.7987326	86.57888363	30.71720268	102.0263093	775.3737033	0.077411471	5.1	0.2	5.8	NA	131.7	68.9	4432	205.7	4.8	8.7	3.1	379	7.5	1.3	68.3	0.4	10158.5	0.037308658	FALSE
283	3 - cMCI	73	Male	974.1961454	98617	559326	195246	943320	158427	44816	99274	2070920	101.229101	574.1410522	200.4175452	968.306028	162.6233082	46.00305617	101.9035032	2125.773141	0.270085759	9.1	0.6	7.1	NA	168.2	49	5226.3	458.7	8.7	6.8	3.4	326.9	9.5	1.2	84	0.5	11063.4	0.029547879	FALSE
284	3 - cMCI	73	Male	820.042613	21685	125105	48612	286415	75282	23678	54051	762310	26.44374775	152.5591451	59.27984623	349.2684349	91.80254636	28.87410925	65.91242838	929.598033	0.164113025	9.2	1.6	7.3	0.1	34.2	98.2	4805.2	290	6.5	11.6	4	309.2	11.7	2.3	49.5	1.3	12310.5	0.02511677	FALSE
285	2 - sMCI	80	Female	494.8907755	31897	124599	30365	300332	52441	14807	101170	987653	64.45260566	251.7707061	61.3569731	606.8652213	105.9647959	29.91973327	204.4289468	1995.698948	0.126156656	NA	NA	NA	NA	NA	NA	NA	NA	NA	NA	NA	NA	NA	NA	NA	NA	NA	NA	FALSE
286	3 - cMCI	83	Female	142.5087713	25289	51134	61259	107066	18637	14551	31042	606100	177.4557437	358.8130017	429.8612601	751.2941065	130.7779151	102.1059958	217.8251887	4253.071544	0.084365616	4.9	0.7	3.9	NA	215.5	79.2	10653.9	168.5	8.4	24.5	1.9	407.2	13.3	2.5	74.8	0.6	10675.5	0.038143412	FALSE
287	2 - sMCI	72	Female	333.6524882	11600	63755	60219	202591	33299	26522	41121	670855	34.7667121	191.0820457	180.4841928	607.1916355	99.80144365	79.48989124	123.2449973	2010.639883	0.09503544	NA	NA	NA	NA	NA	NA	NA	NA	NA	NA	NA	NA	NA	NA	NA	NA	NA	NA	FALSE
288	2 - sMCI	66	Male	936.8514583	35983	162561	89492	595493	133242	31734	96572	1017483	38.40843677	173.5184362	95.52421487	635.6322496	142.2231868	33.87303261	103.0814428	1086.066517	0.15976778	8.5	1.2	11.3	0.1	334.1	95.2	4965.8	263.3	8.3	6.9	5	387.3	14.3	1.6	67.7	1.2	14052.8	0.027560344	FALSE
289	3 - cMCI	71	Male	1073.166775	58344	224994	97134	422353	82222	52314	126523	1884725	54.36620044	209.654273	90.51156098	393.5576556	76.61623702	48.74731609	117.8968665	1756.227498	0.119377628	12.1	1	6.7	NA	211.5	123.2	6892.5	474.8	8.2	49.2	4.4	623.3	12.2	2.6	91.1	0.4	14508	0.042962503	FALSE
290	2 - sMCI	82	Female	399.4350055	32677	113260	120809	324589	67004	47613	92642	883056	81.80805275	283.5505112	302.4497061	812.620315	167.7469402	119.2008696	231.9326016	2210.762672	0.128259136	8.7	2.1	7.1	0.1	185.9	139.4	6032.5	192.1	15	48.5	5.9	327.9	14.2	3.4	54.4	1.9	9768.2	0.033568109	FALSE
291	2 - sMCI	73	Female	819.3064238	95315	99884	54874	1707918	93416	81359	137435	730406	116.3362049	121.912873	66.97616228	2084.590027	114.0183908	99.302285	167.7455418	891.4930712	0.136751341	5.6	3.6	6.4	0.1	44.9	245.4	6975.5	475	14.1	22.9	3.5	907.9	41.2	3.3	77.3	1.9	12817.7	0.07083174	TRUE
292	2 - sMCI	85	Male	1149.5851	37457	204582	284891	972265	152140	52553	94469	1287356	32.58305975	177.9615968	247.8207138	845.752959	132.3433994	45.71475396	82.17660441	1119.84402	0.158916415	NA	NA	NA	NA	NA	NA	NA	NA	NA	NA	NA	NA	NA	NA	NA	NA	NA	NA	FALSE
293	2 - sMCI	80	Female	702.4718016	NA	NA	NA	NA	NA	NA	NA	NA	NA	NA	NA	NA	NA	NA	NA	NA	NA	3.4	0.5	4.9	0	222.6	58.1	5630.9	222	4.1	8.1	2.5	243.5	8.4	1.3	61.2	0.9	8038.3	0.030292475	FALSE
294	3 - cMCI	77	Male	NA	48153	311735	88699	682831	117282	67183	107982	1787367	NA	NA	NA	NA	NA	NA	NA	NA	NA	NA	NA	NA	NA	NA	NA	NA	NA	NA	NA	NA	NA	NA	NA	NA	NA	NA	NA	FALSE
295	2 - sMCI	77	Male	372.0543672	NA	NA	NA	NA	NA	NA	NA	NA	NA	NA	NA	NA	NA	NA	NA	NA	NA	6.7	0.5	6	0.1	177.1	72.7	8478.6	1024.8	6.7	10.9	2.8	309.8	11.1	1.4	59.6	2	9811.6	0.031574871	FALSE
296	2 - sMCI	71	Male	1118.979713	31631	153166	72536	637115	161503	43331	94317	1339562	28.26771534	136.8800508	64.82333787	569.3713591	144.3305881	38.72366898	84.28839138	1197.128048	0.114340359	NA	NA	NA	NA	NA	NA	NA	NA	NA	NA	NA	NA	NA	NA	NA	NA	NA	NA	FALSE
297	3 - cMCI	81	Female	441.4696839	15501	43724	26910	176541	19948	29606	43354	555787	35.1122638	99.04190841	60.95548796	399.8938238	45.18543567	67.06236256	98.20379877	1258.947149	0.078670426	8	1.8	5.7	0.1	127.8	98	6236.1	826	7.9	9.3	3.1	525	14.5	3.2	80.9	0.9	11095.4	0.047316906	FALSE
298	3 - cMCI	76	Male	956.7065649	94234	378579	179884	612538	71658	35244	93620	1552782	98.49833111	395.7106744	188.0242141	640.2569215	74.90070898	36.83888174	97.85654602	1623.049383	0.243806922	6.3	1	6.2	0.1	98.8	80.1	4461.4	283.6	11.5	12.9	2.5	392.1	10.8	2.5	55	0.8	7470	0.05248996	FALSE
299	2 - sMCI	78	Female	176.7538623	955	8177	27140	67292	11038	10607	30837	4708	5.402993675	46.26207254	153.5468569	380.7102098	62.44842323	60.01000409	174.4629486	26.63591018	1.736830926	1.8	0.7	2.2	0.1	254	85.9	6913.4	666.9	4.3	59.1	0.7	346.2	6.7	3.4	77.6	1.4	8729.6	0.039658174	FALSE
300	2 - sMCI	79	Male	789.8254157	73021	201023	115670	373933	40269	43436	80620	1649510	92.45207681	254.5157398	146.4500859	473.4375377	50.98468497	54.99443185	102.0731903	2088.448874	0.121868312	8.7	2.3	7.7	0.2	87.6	159.8	5567.2	474.6	9	11.9	2.5	550.5	15.1	2.5	71.6	0.8	11687.7	0.047100798	FALSE
301	2 - sMCI	79	Male	378.0991938	24853	57474	7274	219995	20908	18070	32283	540949	65.73142817	152.0077296	19.23833777	581.8446683	55.29765824	47.79169143	85.38235608	1430.706568	0.106246615	4.7	1.8	5	NA	86.1	120.5	6883.2	1216.1	12.1	19.3	2.5	517.2	13.4	2	82.4	0.6	9544.9	0.054186005	FALSE
302	2 - sMCI	81	Female	369.6978687	49439	145313	86973	337390	64360	42697	61359	1186343	133.7281174	393.0587983	235.254264	912.6100759	174.0881013	115.4916044	165.970662	3208.95277	0.122488184	3.6	0.9	4.3	0.1	270.2	79.6	4588.8	614.1	5.4	14.5	1.8	332.3	8.4	2	83.2	0.7	9851.5	0.033730904	TRUE
303	3 - cMCI	82	Female	1060.934736	44408	150178	78717	230373	44099	30832	75299	921511	41.85742864	141.5525337	74.19589286	217.1415377	41.56617604	29.06116555	70.97420552	868.5840596	0.162969297	NA	NA	NA	NA	NA	NA	NA	NA	NA	NA	NA	NA	NA	NA	NA	NA	NA	NA	TRUE
304	2 - sMCI	84	Male	769.5760559	133941	303736	81160	378196	50078	35378	55239	1477204	174.0451759	394.6796391	105.4606616	491.4342086	65.07219087	45.97076498	71.7784806	1919.503587	0.205615474	NA	NA	NA	NA	NA	NA	NA	NA	NA	NA	NA	NA	NA	NA	NA	NA	NA	NA	FALSE
305	2 - sMCI	79	Female	1003.49137	NA	NA	NA	NA	NA	NA	NA	NA	NA	NA	NA	NA	NA	NA	NA	NA	NA	4	1.6	8.4	0.4	124.9	125.1	5678.5	271.1	13.4	9.9	6	449.1	11.8	2.2	57.9	2.1	13234.1	0.033935062	FALSE
306	2 - sMCI	74	Female	500.9843172	30546	106043	77564	465108	86485	44803	57975	1255437	60.97196849	211.6693005	154.8232097	928.3883428	172.6301543	89.42994513	115.7221853	2505.940719	0.084467002	NA	NA	NA	NA	NA	NA	NA	NA	NA	NA	NA	NA	NA	NA	NA	NA	NA	NA	FALSE
307	2 - sMCI	70	Female	609.446278	152848	95961	59272	374098	182586	40838	65304	929839	250.7981516	157.4560441	97.25549591	613.8326109	299.5932646	67.00836722	107.1530049	1525.71118	0.103201737	NA	NA	NA	NA	NA	NA	NA	NA	NA	NA	NA	NA	NA	NA	NA	NA	NA	NA	FALSE
308	2 - sMCI	83	Female	259.7493434	30928	31836	55848	280905	151761	5922	38809	418557	119.0686359	122.5643137	215.0072807	1081.44643	584.2594172	22.79890267	149.4094248	1611.388096	0.076061325	NA	NA	NA	NA	NA	NA	NA	NA	NA	NA	NA	NA	NA	NA	NA	NA	NA	NA	FALSE
309	4 - AD	76	Female	644.0351501	30063	76246	16769	224517	28615	31557	92473	1044879	46.67912923	118.3879482	26.03739873	348.6098545	44.43080474	48.99887839	143.583778	1622.394368	0.072971129	2.2	0.5	4.7	NA	82.2	53.2	5426.1	619.6	4.8	13	1.9	337.8	8.7	4	49.4	0.5	10254	0.032943242	FALSE
310	4 - AD	75	Male	736.4460758	34558	131004	95441	462955	87316	64481	82658	1296262	46.92536376	177.8867514	129.5967256	628.6339424	118.5640101	87.5569877	112.2390392	1760.158744	0.101062902	5	0.7	5.1	0.1	102.8	73.9	4443.4	255.9	8.7	11	2.7	323.3	9	2.3	137.9	0.3	9020.7	0.035839791	FALSE
311	4 - AD	76	Female	858.0317459	17256	97764	35700	449271	102472	78485	83452	904002	20.111144	113.9398402	41.60685216	523.6065007	119.4268167	91.47097456	97.25980466	1053.576402	0.108145778	4.1	2.9	8	0.1	97.1	195.9	5332.5	314.7	6.8	14.7	2.5	547.6	13.1	3.6	55.5	0.7	13064	0.041916718	FALSE
312	4 - AD	87	Male	NA	NA	NA	NA	NA	NA	NA	NA	NA	NA	NA	NA	NA	NA	NA	NA	NA	NA	NA	NA	NA	NA	NA	NA	NA	NA	NA	NA	NA	NA	NA	NA	NA	NA	NA	NA	FALSE
313	4 - AD	83	Male	293.7976924	24734	67742	58642	171248	44152	22609	71836	1109019	84.18718268	230.5736286	199.599934	582.8772806	150.2802818	76.95431443	244.5083874	3774.770969	0.061082813	NA	NA	NA	NA	NA	NA	NA	NA	NA	NA	NA	NA	NA	NA	NA	NA	NA	NA	FALSE
314	4 - AD	59	Female	351.2391695	9475	64716	20800	208328	40073	23545	43755	503054	26.97592075	184.2505211	59.21890782	593.1229148	114.0903506	67.03409541	124.5732361	1432.226368	0.128646229	4.1	0.4	4.5	0	6.5	46	4919.4	307.6	4.6	13.5	1.9	219.8	5.3	1.4	45.7	4.9	10126.5	0.021705426	FALSE
315	4 - AD	78	Male	364.6325216	14469	82607	38671	216957	57164	26425	35764	477890	39.68104638	226.5486349	106.0547201	595.0017817	156.7715347	72.47022258	98.08230995	1310.607178	0.172857771	4.2	1.3	6.3	0.1	141	108.7	5079.3	325.9	7.7	14.2	2.5	380.4	10.3	2.6	71.8	0.4	9519.5	0.039960082	FALSE
316	4 - AD	83	Male	1716.177626	21206	160802	28972	639081	98319	61988	83455	1116088	12.35652981	93.6977604	16.88170243	372.3862789	57.28952441	36.1198043	48.62841628	650.3336153	0.144076453	3.1	1	6.2	0.1	39.8	112.7	5681.1	411.1	7.8	16.5	2.1	403.5	8.8	2.4	60.9	0.5	9967.2	0.040482784	FALSE
317	4 - AD	81	Male	599.7443978	21335	83404	43660	344019	104317	31153	73334	660560	35.57348777	139.0659093	72.79767874	573.6093597	173.9357639	51.94379491	122.2754231	1101.402535	0.126262565	NA	NA	NA	NA	NA	NA	NA	NA	NA	NA	NA	NA	NA	NA	NA	NA	NA	NA	FALSE
318	4 - AD	80	Female	1008.520279	80154	289696	77949	336248	21574	68915	115599	1525001	79.47683519	287.2485621	77.29046369	333.407277	21.39173644	68.3327856	114.6223853	1512.117338	0.189964466	NA	NA	NA	NA	NA	NA	NA	NA	NA	NA	NA	NA	NA	NA	NA	NA	NA	NA	FALSE
319	4 - AD	88	Female	171.116403	8758	23118	18882	85230	9555	10158	28331	195356	51.18153401	135.1010166	110.345938	498.0819986	55.83918217	59.36309916	165.5656588	1141.655602	0.118337804	NA	NA	NA	NA	NA	NA	NA	NA	NA	NA	NA	NA	NA	NA	NA	NA	NA	NA	FALSE
320	4 - AD	71	Female	659.8932531	15792	17517	41063	234870	43080	35078	86782	712647	23.9311433	26.54520245	62.22673108	355.9212022	65.28328604	53.15708235	131.5091488	1079.942849	0.024580192	2.6	0.4	4.1	0	143.1	54.1	7409.2	487.6	3.5	10.9	1.3	423.8	7.1	2.3	61.5	0.3	10444.9	0.040574826	FALSE
321	4 - AD	77	Female	449.9544994	11262	37736	25101	217165	40019	21945	47473	489905	25.02919743	83.8662577	55.78564062	482.6376896	88.94010406	48.77159808	105.5062235	1088.787868	0.077027179	2.6	0.2	4.2	NA	230.2	51.6	7178.7	534.6	5.3	13	2	234.2	7.1	2	94.3	0.7	8537	0.027433525	FALSE
322	4 - AD	83	Male	577.0107515	17390	49831	12327	477272	68345	31226	210968	791075	30.1380866	86.36060917	21.3635534	827.1457659	118.4466664	54.11684257	365.6223033	1370.988319	0.062991499	NA	NA	NA	NA	NA	NA	NA	NA	NA	NA	NA	NA	NA	NA	NA	NA	NA	NA	FALSE
323	4 - AD	83	Female	NA	NA	NA	NA	NA	NA	NA	NA	NA	NA	NA	NA	NA	NA	NA	NA	NA	NA	NA	NA	NA	NA	NA	NA	NA	NA	NA	NA	NA	NA	NA	NA	NA	NA	NA	NA	FALSE
324	4 - AD	78	Female	930.1384491	196562	1122973	8964	1216041	56040	41569	60856	44690	211.3255292	1207.318116	9.637274976	1307.376339	60.24909523	44.69119628	65.42681905	48.04661074	25.12805997	30.4	1.7	5.6	0.1	72.6	114.5	6466.6	475.2	9.3	18.7	3.5	535.9	25.2	3.1	77.6	0.5	8467	0.063292784	FALSE
325	4 - AD	83	Male	955.0561079	39710	82926	57288	539690	81253	48319	105854	1061625	41.57870901	86.82840653	59.9839104	565.087219	85.07667699	50.5928391	110.835373	1111.583907	0.078112328	NA	NA	NA	NA	NA	NA	NA	NA	NA	NA	NA	NA	NA	NA	NA	NA	NA	NA	FALSE
326	4 - AD	82	Female	NA	NA	NA	NA	NA	NA	NA	NA	NA	NA	NA	NA	NA	NA	NA	NA	NA	NA	NA	NA	NA	NA	NA	NA	NA	NA	NA	NA	NA	NA	NA	NA	NA	NA	NA	NA	FALSE
327	4 - AD	71	Female	332.282615	704	3629	8316	51541	9482	16352	19207	169399	2.118678403	10.92142603	25.02688863	155.1119369	28.53594974	49.21112108	57.80320466	509.8039812	0.021422795	NA	NA	NA	NA	NA	NA	NA	NA	NA	NA	NA	NA	NA	NA	NA	NA	NA	NA	FALSE
328	4 - AD	82	Male	NA	NA	NA	NA	NA	NA	NA	NA	NA	NA	NA	NA	NA	NA	NA	NA	NA	NA	NA	NA	NA	NA	NA	NA	NA	NA	NA	NA	NA	NA	NA	NA	NA	NA	NA	NA	FALSE
329	4 - AD	77	Male	512.0861592	28363	47109	96166	213190	44741	18079	46068	622303	55.38716384	91.99428486	187.7926171	416.3166611	87.37006302	35.30460583	89.96142382	1215.231048	0.075701065	3.4	0.6	4.1	NA	15.5	84.3	6241.4	269.6	7.9	15.2	3.8	306	8	3.3	82	0.6	8860	0.034537246	FALSE
330	4 - AD	72	Female	1271.052441	27824	172290	92207	909003	191474	23249	120094	936055	21.89052088	135.5490886	72.5438204	715.157747	150.642093	18.29114146	94.48390651	736.4408972	0.184059697	NA	NA	NA	NA	NA	NA	NA	NA	NA	NA	NA	NA	NA	NA	NA	NA	NA	NA	FALSE
331	4 - AD	78	Female	649.8171019	23086	37627	30023	281951	41295	72461	103485	767091	35.5269197	57.90398543	46.20223123	433.8928587	63.54865066	111.5098384	159.252503	1180.472163	0.049051547	NA	NA	NA	NA	NA	NA	NA	NA	NA	NA	NA	NA	NA	NA	NA	NA	NA	NA	FALSE
332	4 - AD	78	Female	NA	NA	NA	NA	NA	NA	NA	NA	NA	NA	NA	NA	NA	NA	NA	NA	NA	NA	NA	NA	NA	NA	NA	NA	NA	NA	NA	NA	NA	NA	NA	NA	NA	NA	NA	NA	FALSE
333	4 - AD	75	Male	943.0181165	34117	163493	110090	576479	155463	28611	97618	1165120	36.17852022	173.3720669	116.7421899	611.312752	164.8568541	30.33982009	103.5165691	1235.522393	0.140322885	NA	NA	NA	NA	NA	NA	NA	NA	NA	NA	NA	NA	NA	NA	NA	NA	NA	NA	FALSE
334	1 - CTL	79	Female	735.6163762	37016	87040	41698	419255	77486	70110	85072	828031	50.3197063	118.3225426	56.68443682	569.9370128	105.3347947	95.30782928	115.6472351	1125.628829	0.105116837	NA	NA	NA	NA	NA	NA	NA	NA	NA	NA	NA	NA	NA	NA	NA	NA	NA	NA	FALSE
335	1 - CTL	74	Female	669.018203	12594	38564	29225	753836	120214	36617	75038	835637	18.8245999	57.64267673	43.68341529	1126.779506	179.6871886	54.73244201	112.1613727	1249.049721	0.046149225	3.1	0.5	4.3	NA	130	49.4	4657.9	478.5	6.1	12.8	2.5	305.2	5.6	1.4	80.8	1.3	10931	0.027920593	FALSE
336	1 - CTL	73	Female	768.5648053	23938	78503	41313	495276	96068	43564	86599	1045816	31.14636506	102.14233	53.75343721	644.4167058	124.9966162	56.68227285	112.6762498	1360.738864	0.075063874	3.1	0.9	4.7	NA	136.8	76.4	4235	438.6	6.6	13.8	2.2	293.6	10.6	1.8	37.9	0.5	9521.7	0.03083483	FALSE
337	1 - CTL	69	Female	447.0865554	13997	31651	51852	145152	24863	34460	54911	383872	31.30713691	70.793898	115.9775425	324.6619659	55.6111556	77.07679773	122.8196181	858.6077916	0.082451963	4	0.8	6.3	NA	133	59.8	6808.9	374.8	3.4	20	1.5	242	7.2	2.7	77.6	0.6	10588.7	0.022854552	FALSE
338	1 - CTL	70	Female	426.4230402	9203	16118	35009	168459	25429	16077	53477	376162	21.58185448	37.79814522	82.09922237	395.0513554	59.63326932	37.70199657	125.4083268	882.1333852	0.04284856	NA	NA	NA	NA	NA	NA	NA	NA	NA	NA	NA	NA	NA	NA	NA	NA	NA	NA	FALSE
339	1 - CTL	69	Female	590.665061	28	185	43	573	119	169	120	1838	0.047404192	0.313206269	0.072799295	0.970092931	0.201467816	0.286118159	0.203160823	3.111746608	0.100652884	4.3	1.2	4.9	0.1	331.3	97.6	4985.5	424.2	5.4	13.9	1.5	387.6	11.6	2	56.5	0.5	10674.8	0.036309814	FALSE
340	1 - CTL	70	Female	159.8793883	3630	15934	19681	66046	8746	8254	28486	177476	22.70461526	99.66262799	123.0990449	413.0989035	54.70373694	51.62641719	178.17181	1110.06179	0.089781154	3.1	1.3	4.5	NA	268	90.2	8809.4	508.4	7.1	32.6	1.5	482.6	9.1	3.2	53.5	0.3	10135.7	0.04761388	FALSE
341	1 - CTL	75	Female	NA	NA	NA	NA	NA	NA	NA	NA	NA	NA	NA	NA	NA	NA	NA	NA	NA	NA	NA	NA	NA	NA	NA	NA	NA	NA	NA	NA	NA	NA	NA	NA	NA	NA	NA	NA	FALSE
342	1 - CTL	69	Female	489.0653591	8661	29317	42224	146583	31518	15894	23717	375761	17.70928944	59.94495307	86.33610869	299.7206759	64.44537405	32.49872375	48.49454078	768.3247096	0.078020337	NA	NA	NA	NA	NA	NA	NA	NA	NA	NA	NA	NA	NA	NA	NA	NA	NA	NA	FALSE
343	1 - CTL	67	Female	246.5571798	NA	NA	NA	NA	NA	NA	NA	NA	NA	NA	NA	NA	NA	NA	NA	NA	NA	NA	NA	NA	NA	NA	NA	NA	NA	NA	NA	NA	NA	NA	NA	NA	NA	NA	NA	FALSE
344	1 - CTL	76	Female	798.4124769	44487	126947	103274	587501	122511	63206	80217	1180211	55.71931963	158.9992688	129.349181	735.8364467	153.4432434	79.16459453	100.4706243	1478.19709	0.10756297	NA	NA	NA	NA	NA	NA	NA	NA	NA	NA	NA	NA	NA	NA	NA	NA	NA	NA	FALSE
345	1 - CTL	71	Female	788.0155204	31229	48643	39983	484934	89072	43245	112926	1204291	39.62993011	61.72847963	50.73884837	615.3863565	113.0333067	54.87836074	143.3042841	1528.257971	0.0403914	8.3	1.3	5.3	NA	168.7	118.4	5747	309.9	6.7	15.7	3	458.8	12.8	2.1	44.2	0.7	11591.8	0.039579703	FALSE
346	1 - CTL	79	Female	320.7868246	16546	57031	45905	164827	22189	21320	47471	536304	51.57942512	177.7847331	143.1012638	513.8209782	69.1705466	66.46158247	147.9830104	1671.839237	0.106340807	NA	NA	NA	NA	NA	NA	NA	NA	NA	NA	NA	NA	NA	NA	NA	NA	NA	NA	FALSE
347	1 - CTL	78	Male	1115.61246	28307	136342	76280	865729	98955	77369	105291	1484061	25.3735065	122.2126902	68.37499825	776.0123081	88.70015668	69.35114368	94.37954825	1330.265709	0.091870887	NA	NA	NA	NA	NA	NA	NA	NA	NA	NA	NA	NA	NA	NA	NA	NA	NA	NA	FALSE
348	1 - CTL	80	Male	363.0866425	24876	75225	37905	212516	34031	8735	42439	851085	68.51257273	207.1819538	104.3965698	585.3038232	93.72694012	24.0576187	116.8839473	2344.027294	0.088387176	NA	NA	NA	NA	NA	NA	NA	NA	NA	NA	NA	NA	NA	NA	NA	NA	NA	NA	FALSE
349	1 - CTL	70	Female	424.9063765	11615	32846	58414	375359	81942	27055	77758	499620	27.3354335	77.30173473	137.4749903	883.3922501	192.8471883	63.67285006	183.0003132	1175.835496	0.065741964	1.8	0.3	2.6	NA	316.1	45.8	4885.3	156.8	5.6	20.4	1.6	243.1	4.3	1.3	66	0.5	8994.4	0.027027928	FALSE
350	1 - CTL	79	Male	1341.806047	20058	93881	16114	1702451	138879	65046	178153	991756	14.94850917	69.96614765	12.0091872	1268.77577	103.5015458	48.47645466	132.7710517	739.1202344	0.094661388	NA	NA	NA	NA	NA	NA	NA	NA	NA	NA	NA	NA	NA	NA	NA	NA	NA	NA	FALSE
351	2 - sMCI	80	Male	853.3354266	27252	263396	127693	601543	160535	36266	48595	1295553	31.93585916	308.6664303	149.6398673	704.9314739	188.1264916	42.4991145	56.94712593	1518.222448	0.203307777	7.1	1	7	NA	132.4	110.1	7012	397.9	12.9	12.5	6.1	564	10.7	2.4	66.6	0.3	10564.6	0.053385836	FALSE
352	2 - sMCI	76	Female	204.0950069	5472	25832	66857	232857	34307	23421	63601	378109	26.81104297	126.5685055	327.5778326	1140.924531	168.0932842	114.7553796	311.6244781	1852.612691	0.068318924	8.9	0.4	3.8	NA	5.9	80.3	9167	633.7	12.4	25.8	4.1	377.1	9.2	1.7	86.4	0.5	8646.4	0.043613527	FALSE
353	2 - sMCI	82	Female	288.8426333	9852	26246	50667	144412	21166	24192	35832	8495	34.10853823	90.86608753	175.4138557	499.9677449	73.27865613	83.75494893	124.0537091	29.4104783	3.089582107	NA	NA	NA	NA	NA	NA	NA	NA	NA	NA	NA	NA	NA	NA	NA	NA	NA	NA	FALSE
354	2 - sMCI	79	Male	845.2918046	22506	67403	70765	216412	18036	33788	74186	1275612	26.62512505	79.73932745	83.71665218	256.020464	21.33701037	39.97199525	87.7637753	1509.078868	0.052839735	NA	NA	NA	NA	NA	NA	NA	NA	NA	NA	NA	NA	NA	NA	NA	NA	NA	NA	FALSE
355	2 - sMCI	77	Female	327.4173472	22528	66280	32025	164946	35317	20161	40596	595578	68.80515096	202.4327684	97.81094458	503.7790496	107.8653905	61.57584555	123.9885435	1819.017853	0.111286851	5.3	0.9	6.2	0.1	57.6	124.3	5857.1	265.2	7.8	14.5	3.4	377.6	12.6	2.6	58.5	0.4	7997.7	0.047213574	FALSE
356	2 - sMCI	68	Female	461.7554636	10326	28282	23464	139024	13621	22074	51461	632208	22.3624858	61.24886922	50.81477503	301.0771089	29.49829742	47.80452369	111.4464344	1369.14027	0.044735277	3	1.2	4.4	NA	258.1	83.8	5756.5	337.4	5	12.7	1.8	309.7	8.6	2	63.3	0.8	11825.9	0.026188282	FALSE
357	2 - sMCI	76	Female	761.418917	13821	41972	60778	198132	59084	40009	147743	498726	18.15163728	55.12340062	79.82202523	260.2141812	77.59723154	52.54531915	194.036419	654.995547	0.084158436	4.6	2.7	5.8	0.1	83.1	156	6118.5	403.7	6.5	20.4	2.3	482.9	14.9	4.1	80.1	0.5	9364.2	0.051568741	FALSE
358	2 - sMCI	76	Female	1054.67253	19693	48628	42602	460970	92365	127208	135172	649975	18.67214651	46.10720258	40.39358074	437.0740556	87.57694675	120.6137416	128.1649006	616.28134	0.074815185	2.3	0.8	3.2	0.1	179.4	79.3	5977.9	345.3	6.4	18	2.3	416.2	10.7	1.9	52.8	0.3	7537.9	0.055214317	FALSE
359	2 - sMCI	71	Female	496.3926659	29635	75757	122071	335935	58641	60116	81230	715234	59.70072089	152.6150671	245.9162038	676.7525451	118.1342998	121.1057377	163.6406127	1440.863351	0.105919182	6.8	1.9	9.2	0	160	176.7	7468.9	819	9.6	21.6	3.9	870.6	16.6	3.4	59.8	0.2	12095.7	0.071975991	FALSE
360	2 - sMCI	85	Female	NA	NA	NA	NA	NA	NA	NA	NA	NA	NA	NA	NA	NA	NA	NA	NA	NA	NA	NA	NA	NA	NA	NA	NA	NA	NA	NA	NA	NA	NA	NA	NA	NA	NA	NA	NA	FALSE
361	2 - sMCI	71	Male	783.4391953	30000	239972	95703	443817	87526	45301	51413	1613728	38.29269735	306.305839	122.1575338	566.4983354	111.720221	57.82324943	65.6247483	2059.79993	0.148706597	4.3	0.4	6.4	0.1	207.8	57.5	5348.5	425.9	6.1	11.2	2.4	320.2	5.7	1.7	74	0.3	14885.1	0.021511444	FALSE
362	3 - cMCI	65	Female	830.8595255	6625	41051	31327	308735	42854	52493	98441	533135	7.973670394	49.40787069	37.70432791	371.5850761	51.57791261	63.1791517	118.4809188	641.6668325	0.076999259	NA	NA	NA	NA	NA	NA	NA	NA	NA	NA	NA	NA	NA	NA	NA	NA	NA	NA	TRUE
363	2 - sMCI	75	Female	313.3252186	13091	53402	44171	169421	24190	52718	48434	518175	41.78086928	170.4363289	140.9749276	540.7193227	77.2041271	168.2532936	154.5805991	1653.79283	0.103057847	NA	NA	NA	NA	NA	NA	NA	NA	NA	NA	NA	NA	NA	NA	NA	NA	NA	NA	FALSE
364	2 - sMCI	72	Male	848.4856707	19600	112778	118480	400098	111981	38755	136545	1059607	23.09997762	132.9167998	139.6370075	471.5436145	131.9774793	45.67549145	160.9278798	1248.821326	0.1064338	4.6	1	6.4	NA	112.9	132.5	9200.5	698.5	7	20	2.7	468.5	12	2.7	66.9	0.2	11762	0.039831661	FALSE
365	2 - sMCI	77	Female	775.4150997	11782	55878	805	80588	65553	43396	105554	705791	15.19444231	72.06204783	1.038153629	103.9288505	84.53923586	55.96486323	136.125799	910.2105444	0.079170746	3.6	1.4	6.5	0.1	252	104.1	8518.7	319.5	9.9	15.9	3.6	416.2	14.7	2.1	62.7	0.6	10786.3	0.038585984	FALSE
366	2 - sMCI	69	Female	436.2768027	5450	31720	11785	257978	69052	23829	56775	400108	12.49206918	72.70613474	27.01266702	591.3172518	158.2756625	54.61899384	130.1352711	917.0966632	0.079278595	NA	NA	NA	NA	NA	NA	NA	NA	NA	NA	NA	NA	NA	NA	NA	NA	NA	NA	FALSE
367	2 - sMCI	66	Female	1020.686598	122335	146788	28388	566383	141079	73613	104638	2036260	119.8555955	143.8129983	27.81265087	554.9039256	138.2197045	72.12106061	102.5172665	1994.990435	0.072087062	NA	NA	NA	NA	NA	NA	NA	NA	NA	NA	NA	NA	NA	NA	NA	NA	NA	NA	TRUE
368	3 - cMCI	84	Female	196.507518	8036	15392	31634	101664	12645	14112	22036	163090	40.89410971	78.32779202	160.9811183	517.3542521	64.34868309	71.81404632	112.1382033	829.9428015	0.094377338	3.2	1.1	3.6	0.1	142.3	94.9	5344.1	221.7	6.1	18	0.9	332.1	15.1	1.7	66.6	0.4	6183.2	0.053710053	FALSE
369	2 - sMCI	70	Female	202.3053495	6740	35507	22676	99301	11365	14197	24800	293790	33.31597517	175.5119184	112.08799	490.8471291	56.17745664	70.17609784	122.5869709	1452.210734	0.120858436	NA	NA	NA	NA	NA	NA	NA	NA	NA	NA	NA	NA	NA	NA	NA	NA	NA	NA	FALSE
370	2 - sMCI	70	Female	1051.399717	37513	143815	116283	856636	221357	122850	103172	1410043	35.67910414	136.7843244	110.5982797	814.7576855	210.5355332	116.8442392	98.12823642	1341.11031	0.101993343	NA	NA	NA	NA	NA	NA	NA	NA	NA	NA	NA	NA	NA	NA	NA	NA	NA	NA	FALSE
371	2 - sMCI	68	Male	657.4096484	18866	41776	45172	317112	89401	34915	69169	1262402	28.69747964	63.54637493	68.7121038	482.365905	135.98979	53.1099598	105.2144582	1920.266919	0.03309247	9	1	6.5	NA	80.7	86.7	5061.3	420.5	7.5	12.5	5.1	334.3	11.5	1.8	49.4	0.9	12893.7	0.025927391	FALSE
372	2 - sMCI	80	Female	753.0470731	18347	72886	70302	232713	31672	33791	60461	528264	24.36368277	96.78810609	93.35671369	309.0284901	42.05845973	44.87236085	80.28847354	701.501963	0.13797268	3.5	1.4	4	0.1	108.8	104.9	7499.8	289.2	11.3	25	3	385.6	15.3	2.8	66.9	0.3	8749	0.044073608	FALSE
373	4 - AD	78	Female	664.1188248	10419	51853	9410	436934	58619	28047	85112	610261	15.68845756	78.0778952	14.16915113	657.9153966	88.26583107	42.23190031	128.1577887	918.9033306	0.084968563	8.7	2	5.9	NA	13.5	141	5335.6	230.3	10.7	19.7	5.4	507.3	12.7	3.1	43.6	0.4	11101.9	0.045694881	TRUE
374	3 - cMCI	83	Male	260.1473112	15523	41305	31973	155109	27421	26536	68578	524307	59.67003821	158.7754254	122.9034421	596.235261	105.4056637	102.003745	263.6121807	2015.423483	0.07878018	NA	NA	NA	NA	NA	NA	NA	NA	NA	NA	NA	NA	NA	NA	NA	NA	NA	NA	FALSE
375	1 - CTL	85	Male	535.2100413	9718	36309	70038	308966	77396	18571	133717	402556	18.15735739	67.84065544	130.8607735	577.2799016	144.6086471	34.69852687	249.8402303	752.1458286	0.090196147	NA	NA	NA	NA	NA	NA	NA	NA	NA	NA	NA	NA	NA	NA	NA	NA	NA	NA	FALSE
376	1 - CTL	69	Female	335.8746753	24032	99237	88781	253986	32114	23981	30044	492395	71.55049716	295.4584174	264.3277583	756.1927668	95.61304368	71.39865481	89.45003065	1466.008116	0.201539414	6.7	2.1	5	0.1	243	160	6075.4	384	11.7	14.7	3.9	687.7	11.2	3.4	80.7	0.1	10017.3	0.068651233	FALSE
377	1 - CTL	78	Male	NA	NA	NA	NA	NA	NA	NA	NA	NA	NA	NA	NA	NA	NA	NA	NA	NA	NA	6.2	1.2	10.4	NA	128.2	131.7	6474	349.8	10.4	29.2	4.4	533.8	23.5	2	62.6	0.3	17377.2	0.030718413	FALSE
378	1 - CTL	87	Female	159.3284388	7180	26616	22747	169976	58506	15137	34425	296022	45.06414582	167.0511567	142.767984	1066.827751	367.2037487	95.00501049	216.0631226	1857.935735	0.089912236	NA	NA	NA	NA	NA	NA	NA	NA	NA	NA	NA	NA	NA	NA	NA	NA	NA	NA	FALSE
379	1 - CTL	76	Female	242.9159443	11799	43706	42202	181365	24993	38669	32872	303934	48.57235713	179.9223189	173.7308768	746.6162854	102.8874415	159.1867513	135.3225293	1251.189999	0.143800957	NA	NA	NA	NA	NA	NA	NA	NA	NA	NA	NA	NA	NA	NA	NA	NA	NA	NA	FALSE
380	1 - CTL	85	Male	458.4549223	93004	245009	120292	366929	70651	23841	48640	1723244	202.8640014	534.4233164	262.3856657	800.3600401	154.1067542	52.00293167	106.0954908	3758.807935	0.142178937	7.3	1.3	5.9	0.2	196.6	95.2	4605.9	504.8	10.3	6.7	4.5	328.6	11.9	2.7	75.9	0.9	11780.5	0.027893553	FALSE
381	1 - CTL	79	Female	743.9841114	18122	72086	189	484191	83119	30252	164179	771926	24.35804706	96.89185413	0.254037683	650.8082533	111.7214719	40.66215869	220.6754116	1037.557104	0.093384599	NA	NA	NA	NA	NA	NA	NA	NA	NA	NA	NA	NA	NA	NA	NA	NA	NA	NA	FALSE
382	4 - AD	82	Male	872.6445547	72524	532031	58406	666189	49530	19616	118962	740332	83.10829376	609.67664	66.92988535	763.4139197	56.75850463	22.47879723	136.3235459	848.3774935	0.718638395	9.6	3.8	9.9	0.1	223.7	262.5	14224.9	825.6	30.8	60.5	8.4	899.6	26.2	4.8	98.4	1.3	9001.7	0.099936679	FALSE
383	1 - CTL	77	Male	352.3032569	18741	127229	26666	395804	45860	47017	56120	607362	53.19564788	361.1348959	75.69047256	1123.475279	130.1719445	133.456047	159.2945819	1723.974979	0.209478038	NA	NA	NA	NA	NA	NA	NA	NA	NA	NA	NA	NA	NA	NA	NA	NA	NA	NA	FALSE
384	4 - AD	78	Female	1244.734696	27308	296541	121013	536048	131477	39663	130944	1312309	21.93881161	238.2363093	97.21991392	430.6524127	105.6265246	31.86462154	105.1983209	1054.288118	0.225968884	3.9	1.4	4.2	NA	35	132.9	7787.4	313.9	6	15.1	3	477.2	7.9	3.1	56.9	0.6	8743.4	0.05457831	FALSE
385	1 - CTL	82	Male	724.0061834	48961	135567	97299	2981	95936	21394	76299	1522174	67.62511305	187.2456384	134.3897362	4.11736815	132.5071556	29.54947139	105.3844591	2102.43232	0.089061435	9.3	1.5	8	0.1	71.6	152	4683.1	466.2	16.9	42.3	6.1	554.1	14.1	2.2	72.8	0.6	11474.8	0.048288423	FALSE
386	2 - sMCI	76	Male	651.9363592	19148	75070	69857	284400	29285	61938	94269	861154	29.37096502	115.1492764	107.1530971	436.2388997	44.92002875	95.00620594	144.5984699	1320.917276	0.087173723	5	0.5	6	NA	362.6	61.8	6091.6	203	10.6	19.6	3.7	473.5	8.4	1.9	38.5	0.5	11199.9	0.042277163	FALSE
387	4 - AD	73	Male	593.9580955	18497	48890	58222	415311	116801	34717	51999	178450	31.14192759	82.31220413	98.02375023	699.2260955	196.648553	58.45025139	87.54658013	300.4420705	0.2739703	7.1	0.9	6.3	0.1	108.8	115.2	6358.3	379.8	8.5	40.4	4.5	474.1	11.9	3.4	76.7	0.5	8900.8	0.053264875	FALSE
388	1 - CTL	73	Female	516.5609568	28872	94950	121873	440118	66448	48071	117494	1328230	55.89272596	183.8118014	235.9314973	852.0156125	128.635351	93.05968515	227.454279	2571.293828	0.071486113	NA	NA	NA	NA	NA	NA	NA	NA	NA	NA	NA	NA	NA	NA	NA	NA	NA	NA	FALSE
389	2 - sMCI	73	Male	510.4773449	5884	38206	15793	169872	29172	10066	39695	347277	11.52646647	74.84367403	30.93770989	332.7708892	57.14651256	19.71879869	77.76055176	680.2985548	0.110015924	8.4	1.4	4.7	0.1	161.5	91.9	7365.4	298.5	10.5	43.3	3.5	405.4	8.8	2.4	49.7	1.2	13058.7	0.031044438	FALSE
390	3 - cMCI	94	Female	412.2358939	14644	47588	67364	459836	69550	751	104430	194926	35.52335014	115.438759	163.4112919	1115.468126	168.714081	1.821772464	253.3258301	472.8506248	0.244133671	NA	NA	NA	NA	NA	NA	NA	NA	NA	NA	NA	NA	NA	NA	NA	NA	NA	NA	FALSE
391	1 - CTL	68	Female	285.6122093	3462	11739	31729	174338	34695	24327	43563	254781	12.12133056	41.10118412	111.0911893	610.4010764	121.4758994	85.17493023	152.5249922	892.0522012	0.046074864	3.3	1.9	9	NA	92	155.4	7837.8	342.5	8.2	14.6	4.1	440.4	16.7	3.5	62.3	0.5	11518.6	0.038233813	FALSE
392	1 - CTL	87	Female	NA	NA	NA	NA	NA	NA	NA	NA	NA	NA	NA	NA	NA	NA	NA	NA	NA	NA	12.6	1.7	7.8	0	101.6	148.1	10250	580.8	10.2	31.8	4.8	501	16	4.2	58.9	0.3	11501.8	0.0435584	FALSE
393	2 - sMCI	78	Female	775.0784701	39975	150949	95811	446872	102520	39118	92214	864507	51.57542306	194.7531841	123.6145806	576.5506555	132.2704784	50.46972856	118.9737602	1115.379969	0.17460703	4.4	1.7	9.7	0	19.4	133	10292.2	372.8	8.9	11.5	4.6	479.7	20.3	2.5	83.5	0.6	12526.8	0.038293898	FALSE
394	2 - sMCI	82	Male	1108.792002	57782	396616	205497	942508	128540	31071	140879	1444352	52.11256926	357.7009929	185.3341291	850.031384	115.9279646	28.02238828	127.0562917	1302.635659	0.274597882	6.8	2.8	7.8	NA	39.7	237.2	6987.6	377.3	14.7	22.9	5.3	914.2	12.1	4.1	121.3	0.3	11886.4	0.076911428	FALSE
395	1 - CTL	74	Female	212.6673658	4656	15826	35390	142931	17019	11838	35134	236090	21.89334495	74.41668326	166.4101112	672.0871322	80.02638268	55.66439381	165.2063534	1110.137416	0.067033758	5	2	5.5	NA	197.9	210.9	8794.5	208.2	11.9	19.6	3.2	368.5	11.4	2.5	129.1	0.6	8896.8	0.041419387	FALSE
396	1 - CTL	77	Male	264.2135371	18803	107289	80583	297680	42653	11417	45958	400976	71.1659221	406.0692771	304.9919428	1126.664452	161.4338178	43.21126058	173.9426394	1517.620953	0.26756963	6.2	3.4	9.6	NA	260.2	225.8	10591.5	331.8	24.7	35.9	7.1	844.8	23.7	7.9	44.7	0.9	12538.7	0.067375406	FALSE
397	4 - AD	79	Male	1168.269862	54653	196165	58988	763044	115487	39390	126101	1431438	46.78114345	167.9106912	50.49175873	653.1401903	98.85301655	33.71652499	107.9382462	1225.26314	0.137040515	3.8	0.3	3.9	NA	132.4	72.1	2951.9	447.1	6.9	16	2.8	406.7	6.3	1.9	89.3	0.2	10765.8	0.037777035	FALSE
398	4 - AD	79	Male	1028.817216	22463	94583	34237	664179	121647	33905	185717	749902	21.83381037	91.93372596	33.27802011	645.5753167	118.2396621	32.95531944	180.5150586	728.8972116	0.126127147	7.4	1.1	4.8	NA	116.9	115.7	6229.2	412.2	13	17.7	5	495	15.8	3.1	60.7	0.8	12538.8	0.039477462	FALSE
399	1 - CTL	81	Male	NA	NA	NA	NA	NA	NA	NA	NA	NA	NA	NA	NA	NA	NA	NA	NA	NA	NA	6.4	1.6	6.8	NA	128.5	114.4	7399.8	467.8	16.6	20	5.3	466.1	12.1	2.5	47.1	1	10430.6	0.044685828	FALSE
400	3 - cMCI	86	Male	614.7096856	28312	197071	22884	71502	139315	20834	85218	1041704	46.05751408	320.5919878	37.22732948	116.3183234	226.6354399	33.89242188	138.6312954	1694.627601	0.18918138	NA	NA	NA	NA	NA	NA	NA	NA	NA	NA	NA	NA	NA	NA	NA	NA	NA	NA	FALSE
401	2 - sMCI	74	Male	1439.348156	45248	184818	103734	950426	207222	175884	109390	1856144	31.43645254	128.4039579	72.07012394	660.3169609	143.9693372	122.1969815	75.99968051	1289.572639	0.099570938	NA	NA	NA	NA	NA	NA	NA	NA	NA	NA	NA	NA	NA	NA	NA	NA	NA	NA	FALSE
402	2 - sMCI	87	Male	482.9840509	27291	75047	77550	448239	72615	36943	82393	800543	56.50497144	155.3819424	160.5643082	928.0617013	150.3465795	76.48906818	170.5915544	1657.493655	0.09374512	5.8	2	5.7	0.1	94.1	139.4	6070.8	354.7	14.4	19.9	4.8	422.7	15.1	2.5	185.6	0.5	8703.4	0.048567227	FALSE
403	1 - CTL	83	Female	NA	NA	NA	NA	NA	NA	NA	NA	NA	NA	NA	NA	NA	NA	NA	NA	NA	NA	2.8	0.2	4.1	NA	165.3	71.7	3690.2	436.8	4.1	17.7	1.4	508.9	6.1	1.3	164	0.8	11298.1	0.045042972	FALSE
404	1 - CTL	76	Male	953.9136251	39918	192111	26741	895857	140430	47153	62794	2119824	41.84655607	201.3924479	28.03293642	939.1384885	147.2145866	49.43110022	65.82776296	2222.238937	0.09062592	8.6	1.2	10.1	0.1	84.7	106.8	4685.2	399.9	23.7	14.5	14.7	400.3	19.3	1.5	1156.2	0.6	10702.6	0.037402127	FALSE
405	4 - AD	80	Female	597.1774405	15528	57764	117107	606789	138658	27918	87098	588444	26.00232183	96.7283693	196.1008438	1016.094981	232.1889452	46.74992407	145.8494479	985.3754681	0.098163971	6.4	0.9	4.9	NA	164.3	102.1	7781.5	593.4	8	20.9	3.9	376.6	10.9	2.7	69.4	0.6	11564.2	0.032566023	FALSE
406	1 - CTL	72	Female	501.122176	9000	41628	56737	285984	50547	43819	78149	536879	17.95969213	83.06956266	113.2198947	570.6871771	100.8676176	87.44174993	155.9479978	1071.353506	0.077537024	NA	NA	NA	NA	NA	NA	NA	NA	NA	NA	NA	NA	NA	NA	NA	NA	NA	NA	FALSE
407	4 - AD	79	Female	NA	NA	NA	NA	NA	NA	NA	NA	NA	NA	NA	NA	NA	NA	NA	NA	NA	NA	9.1	1.7	3.3	NA	20.6	156.7	6892.3	264.7	15.7	13.7	2	428.3	12.1	3.7	70.6	0.6	5597.6	0.076514935	TRUE
408	2 - sMCI	74	Female	312.130476	17231	71783	39944	218554	24537	16776	46670	721719	55.20447801	229.9775431	127.9721241	700.2007712	78.6113561	53.74675429	149.5208049	2312.234964	0.099461148	13.9	1.9	7.3	NA	7.1	148.2	10882.2	530.3	16.1	26.8	4.5	511.3	12	4.3	76.9	0.7	9781	0.052274819	TRUE
409	1 - CTL	78	Male	444.799021	13233	34740	49848	244877	42798	19009	43135	576950	29.75051512	78.10268989	112.068592	550.5340355	96.21873696	42.73615521	96.97638251	1297.102675	0.06021319	NA	NA	NA	NA	NA	NA	NA	NA	NA	NA	NA	NA	NA	NA	NA	NA	NA	NA	FALSE
410	2 - sMCI	82	Female	117.693132	6181	22327	75076	49272	2703	7193	30463	6887	52.51793282	189.7052073	637.8961858	418.6480482	22.96650581	61.11656541	258.8341349	58.51658362	3.241905038	5.6	2.5	5.8	NA	151.8	160.3	9108	172.1	9.2	25.6	1.1	346	17.4	3	112.5	0.3	8273.7	0.041819259	FALSE
411	1 - CTL	84	Female	NA	NA	NA	NA	NA	NA	NA	NA	NA	NA	NA	NA	NA	NA	NA	NA	NA	NA	8.5	1.3	5.3	NA	412.4	112.5	5355.7	265.4	8.9	18.9	4.7	335.3	11.3	1.3	96.5	5.1	9710.2	0.0345307	FALSE
412	1 - CTL	92	Female	NA	NA	NA	NA	NA	NA	NA	NA	NA	NA	NA	NA	NA	NA	NA	NA	NA	NA	4.5	2.7	2.7	0.3	140.3	184.2	9967.1	500.7	9.2	36.8	3.6	435.6	14	2.9	206	1	7702	0.056556739	FALSE
413	2 - sMCI	79	Male	862.9314888	5336	34654	11217	491718	73677	15278	65316	114212	6.183573168	40.15846038	12.99871444	569.8227569	85.37989511	17.7047659	75.69082928	132.3534968	0.303418205	4.1	4.7	6.5	NA	23.7	302	14115.9	520.3	35.4	45.3	13.5	790	28.5	5.9	106.6	0.6	6923.2	0.114109083	FALSE
414	1 - CTL	82	Female	534.0255313	17955	69042	48867	392552	48211	31124	76100	469896	33.62198799	129.2859535	91.50686088	735.0809596	90.27845519	58.28185766	142.50255	879.9129863	0.146930385	6.6	1.8	6.2	0.2	363.7	144.2	1702.9	335.5	16.5	34.5	4.1	725.6	17	2.2	209.1	0.9	11780.3	0.061594357	FALSE
415	1 - CTL	84	Male	NA	NA	NA	NA	NA	NA	NA	NA	NA	NA	NA	NA	NA	NA	NA	NA	NA	NA	4.1	1.9	7	0.2	160.7	161.6	5389.5	338.9	10.1	28.2	4.2	722.2	16.2	2.8	70.1	0.2	9696.3	0.074482019	FALSE
416	1 - CTL	80	Female	330.8846235	12779	34062	75994	323325	69711	21753	60311	338680	38.62071276	102.9422269	229.6691795	977.1532946	210.6806876	65.74194887	182.2719937	1023.559198	0.100572812	10.6	1	6.9	NA	100.9	108.3	7963.2	714.7	9	15.3	5.8	330.4	10.7	1.8	69.7	0.2	11795.8	0.02800997	FALSE
417	2 - sMCI	85	Male	185.1647572	10029	41123	39656	196561	41610	17760	42818	470850	54.16257473	222.0886989	214.1660249	1061.5465	224.718789	95.91458044	231.2427086	2542.870507	0.087337793	3.6	1.1	4.6	0.1	172.6	81.9	3409.7	244	4.7	14.7	1.8	274.5	8	1.8	66.6	0.5	11408	0.024062062	FALSE
418	4 - AD	79	Male	598.3261534	22204	86645	19363	279938	41511	27803	66550	1176474	37.11019462	144.8123227	32.36194823	467.868567	69.37854841	46.46796708	111.2269615	1966.275406	0.073648036	7.9	1.2	5.9	0	120.1	84.7	4769.5	610.6	8.8	17.1	4.4	353.2	8.3	2.5	96.6	0.9	10884.7	0.032449218	FALSE
419	1 - CTL	77	Male	807.7529883	16188	124568	61991	472979	65408	22719	134130	840063	20.04078008	154.2154617	76.74499618	585.5490563	80.97524979	28.12617264	166.053239	1039.999867	0.148284117	5.2	1.2	5.8	NA	64.5	98.3	7846.2	1319.8	13.8	36.3	4.1	363.2	12.7	2.2	94.9	0.1	7323.9	0.049591065	FALSE
420	1 - CTL	82	Female	252.7920074	1031	30770	503	254060	41294	30838	92590	439635	4.07845173	121.7206205	1.989778099	1005.015952	163.3516836	121.9896164	366.2694915	1739.117484	0.069989878	2.4	0.8	3.3	0	299.2	91.1	4932.2	333.4	3.6	23.9	1.2	516.5	9.3	2.6	42.4	0.4	9597	0.053818902	FALSE
421	2 - sMCI	76	Male	797.7661812	25540	202911	69905	300533	69007	40027	82523	1385988	32.01439294	254.3489619	87.62592555	376.7181501	86.50028245	50.17384911	103.44259	1737.336118	0.1464017	8.2	1.7	6.3	NA	47.6	101.6	7971.4	357.2	10.4	20.6	7	438.5	15.1	3.1	75	0.3	12304.4	0.035637658	FALSE
422	4 - AD	83	Male	362.7114307	12347	34754	30961	218220	43320	24300	67845	715536	34.0408351	95.81721738	85.35986842	601.6352988	119.4337877	66.99540721	187.0495227	1972.741798	0.048570582	4.1	NA	4	NA	190.5	44.9	8844.9	397.9	6.6	30.7	2.4	276.2	8.5	1.3	74.9	0.4	10540.2	0.026204436	FALSE
423	1 - CTL	80	Female	418.9876185	10967	45704	67223	265839	30597	40387	81106	613418	26.17499782	109.0819823	160.4414952	634.4793695	73.02602428	96.39186987	193.5761259	1464.048036	0.074507106	4.8	1.6	7.9	0.1	15.6	130.1	6615	521.7	9.6	20.4	2.9	455.1	12.1	2.6	59.7	0.5	10524.5	0.043241959	FALSE
424	1 - CTL	78	Male	1108.442363	26649	187603	152920	1169437	354139	34060	133437	1396845	24.04184547	169.2492152	137.9593609	1055.027342	319.4924805	30.72780429	120.3824434	1260.18731	0.134304808	14.1	0.9	12.2	NA	169.1	108.9	9368.7	425.7	25.1	31.4	10.5	433.5	17.5	3.1	79.9	0.9	10338	0.041932676	FALSE
425	1 - CTL	87	Female	NA	NA	NA	NA	NA	NA	NA	NA	NA	NA	NA	NA	NA	NA	NA	NA	NA	NA	NA	NA	NA	NA	NA	NA	NA	NA	NA	NA	NA	NA	NA	NA	NA	NA	NA	NA	FALSE
426	2 - sMCI	80	Male	376.5233831	10677	33859	36770	155093	33813	60390	53297	384273	28.35680459	89.92535795	97.65661749	411.9080168	89.80318758	160.3884452	141.5503058	1020.582034	0.088111837	NA	NA	NA	NA	NA	NA	NA	NA	NA	NA	NA	NA	NA	NA	NA	NA	NA	NA	FALSE
427	1 - CTL	79	Female	315.5359017	11664	21987	29864	260979	55083	47514	58510	662303	36.96568263	69.68145267	94.64533145	827.0976412	174.5696756	150.581914	185.4305633	2098.978267	0.033197796	6.9	0.2	6.6	NA	249.4	98.1	6830.5	415.4	8.8	30.2	4.4	632.1	11.6	1.7	120.5	0.8	11323.6	0.05582147	FALSE
428	1 - CTL	79	Female	353.0357681	9518	31829	33799	414647	108199	23322	81871	510436	26.96044101	90.15800345	95.73817458	1174.518384	306.4816933	66.06129494	231.9056804	1445.847832	0.062356495	7.4	0.6	7	NA	150.4	52.3	5987.3	396.7	6.7	25.2	5	340.4	8.9	1.1	64.2	0.4	10793.6	0.031537207	FALSE
429	3 - cMCI	89	Female	234.9928711	NA	NA	NA	NA	NA	NA	NA	NA	NA	NA	NA	NA	NA	NA	NA	NA	NA	3.5	1.5	5.7	0.1	80.6	108.7	5378.7	144.5	9.3	14.5	2.9	681.3	28.8	3.7	411	0.6	14703.2	0.046336852	FALSE
430	2 - sMCI	84	Female	345.5356694	19476	199658	103749	404584	68957	28851	37290	759624	56.36465848	577.8216771	300.2555429	1170.889248	199.565504	83.49644495	107.9193939	2198.395324	0.26283793	3.9	0.5	4.2	0.1	78.9	46.3	7521.9	146.5	6.5	9.5	1.8	325.8	7	1.6	57	0.7	10631.1	0.030645935	FALSE
431	4 - AD	78	Female	1725.476303	67475	402035	154452	1565086	291419	76514	173603	2102286	39.10514441	232.9994329	89.51267527	907.0457805	168.8919167	44.34369795	100.6116396	1218.380105	0.191237063	NA	NA	NA	NA	NA	NA	NA	NA	NA	NA	NA	NA	NA	NA	NA	NA	NA	NA	TRUE
432	4 - AD	75	Female	244.8906251	2133	25268	1022	196193	28150	13942	27485	377746	8.710010843	103.1807567	4.173291646	801.145409	114.9492758	56.93153829	112.2337778	1542.509028	0.066891509	5.2	1.1	4.4	0.1	90	105.6	7065.6	289.4	7.6	10	2.7	461.5	9.2	1.7	54.1	1	10612.9	0.043484816	FALSE
433	2 - sMCI	78	Male	814.044221	27432	90011	43056	394138	97856	42583	81451	1115030	33.69841502	110.5726172	52.89147554	484.1727142	120.2096858	52.31042602	100.0572179	1369.741313	0.080725182	5.8	0.9	4.7	0.2	54.9	65.6	5442.7	349.4	6.2	10.2	2.4	330.3	7.3	1.6	56.3	1.2	14825.7	0.022278881	FALSE
434	2 - sMCI	79	Female	690.2493374	12644	54237	20110	342805	47342	41858	138031	437680	18.31801831	78.57595373	29.13439957	496.6393757	68.58680977	60.64185466	199.9726657	634.0897068	0.123919302	NA	NA	NA	NA	NA	NA	NA	NA	NA	NA	NA	NA	NA	NA	NA	NA	NA	NA	FALSE
435	1 - CTL	84	Female	NA	NA	NA	NA	NA	NA	NA	NA	NA	NA	NA	NA	NA	NA	NA	NA	NA	NA	7.8	0.6	5.2	NA	26	83.7	5777.5	296.4	7.6	16.8	2.4	275.4	10.1	2	70.3	1	7338.4	0.037528617	FALSE
436	1 - CTL	89	Male	NA	NA	NA	NA	NA	NA	NA	NA	NA	NA	NA	NA	NA	NA	NA	NA	NA	NA	7.6	1.7	7.9	NA	106.6	176.1	8996	432.5	18.1	31.5	8.1	768.1	24.6	2.8	69	1.2	10489.2	0.073227701	FALSE
437	1 - CTL	77	Female	468.7287054	15856	73465	88734	405598	79833	31617	174084	586158	33.82767007	156.7324535	189.3078	865.3150433	170.3181373	67.45266427	371.396072	1250.52721	0.125333101	NA	NA	NA	NA	NA	NA	NA	NA	NA	NA	NA	NA	NA	NA	NA	NA	NA	NA	FALSE
438	1 - CTL	88	Male	741.0441898	63166	286840	180593	507219	79484	20624	100577	1077860	85.23918124	387.0754321	243.7007165	684.4652545	107.2594605	27.83099886	135.7233501	1454.515149	0.266119904	NA	NA	NA	NA	NA	NA	NA	NA	NA	NA	NA	NA	NA	NA	NA	NA	NA	NA	FALSE
439	1 - CTL	69	Female	322.0209871	6915	35643	39190	270466	49842	24420	65850	391702	21.47375568	110.6853324	121.7001424	839.9017792	154.7787318	75.83356669	204.4897775	1216.386558	0.090995195	5	0.4	3.1	0.1	208.3	52.8	7239.1	195.3	6.2	13.4	2	310.3	7.8	1.4	38.7	1	9278.8	0.033441824	FALSE
440	1 - CTL	72	Male	NA	NA	NA	NA	NA	NA	NA	NA	NA	NA	NA	NA	NA	NA	NA	NA	NA	NA	NA	NA	NA	NA	NA	NA	NA	NA	NA	NA	NA	NA	NA	NA	NA	NA	NA	NA	FALSE
441	2 - sMCI	83	Male	1275.58834	55251	246266	303064	1119805	153896	78394	159445	1346212	43.31413064	193.0607174	237.5876217	877.8733427	120.6470733	61.45713122	124.9972229	1055.365558	0.182932554	5.3	1.8	7	NA	161.2	123	7477.8	674.9	11.2	30.4	4	389.7	10.4	3.6	72.6	0.6	9153.3	0.042574809	FALSE
442	1 - CTL	82	Male	933.5706443	30557	121187	67317	882722	109572	36816	115948	1599541	32.73132053	129.8102085	72.10702308	945.5331585	117.3687291	39.4356873	124.1984211	1713.358287	0.07576361	8.1	0.3	6.6	NA	55	86.9	6674.3	258.8	7.8	17.4	2.6	455.6	8.3	1.2	49	0.6	11784.4	0.038661281	FALSE
443	2 - sMCI	82	Female	NA	NA	NA	NA	NA	NA	NA	NA	NA	NA	NA	NA	NA	NA	NA	NA	NA	NA	6.8	1.1	8.9	0.2	104.1	97.7	7784.7	247.5	11.7	47.6	5.2	390.4	11.9	2.2	64.8	1.1	9105.5	0.042875185	FALSE
444	2 - sMCI	83	Female	577.05051	21235	61459	46857	415071	65234	34009	88336	366369	36.79920498	106.505408	81.20086403	719.2975187	113.0472963	58.93591533	153.08192	634.8993609	0.167751638	9.1	1.1	5.5	0	157.7	147.5	7282.8	244.5	15.6	36.1	5	537.7	24.8	2.6	90.9	0.5	10837.6	0.049614306	FALSE
445	1 - CTL	81	Female	448.7795095	30755	112054	31719	397256	66342	29212	63501	620887	68.53031243	249.6860878	70.67836059	885.1919296	147.8276049	65.09209842	141.4971019	1383.501222	0.180474064	12.5	2	8.3	NA	103.7	170.4	7131.8	301.7	12.9	20.2	5	822.2	17.2	2.4	50.4	0.5	12304.4	0.066821625	FALSE
446	4 - AD	80	Female	294.1215719	41358	169176	80876	164633	6638	28523	39575	641994	140.6153236	575.1907244	274.9747306	559.7447305	22.56889883	96.9769059	134.5532045	2182.750472	0.263516481	3.1	2.2	5.1	NA	10.8	162.1	7340.7	267.5	11	14.6	0.8	496.4	13.1	3.4	63.6	0.6	10271.2	0.048329309	TRUE
447	3 - cMCI	78	Female	402.2416815	8482	42802	26383	455511	31037	21187	63566	420770	21.08682514	106.4086642	65.58992072	1132.431125	77.16007919	52.67231362	158.0293712	1046.062652	0.101723032	4.8	0.9	5.3	NA	209.4	68.6	9175	349	6.5	22.2	1.8	408.4	12	2.9	60.2	0.2	12290.3	0.033229457	FALSE
448	1 - CTL	74	Male	315.4073436	7705	30124	11262	165298	39305	13957	35670	498418	24.42872735	95.50823914	35.70620732	524.077842	124.6166292	44.25071351	113.09185	1580.235876	0.06043923	NA	NA	NA	NA	NA	NA	NA	NA	NA	NA	NA	NA	NA	NA	NA	NA	NA	NA	FALSE
449	1 - CTL	76	Female	599.9388094	29261	70418	3193	300364	45078	47430	51839	763105	48.77330745	117.3753038	5.322209449	500.6577259	75.13766286	79.05806268	86.40714551	1271.971388	0.092278258	5.4	0.1	3.7	NA	169.1	58.8	3597	992.2	6.2	16.2	1.4	396	9.2	2	54.4	0.4	7552.1	0.052435746	FALSE
450	3 - cMCI	81	Female	250.6013488	9323	42474	52163	180689	20139	30591	36766	425917	37.20251325	169.4883136	208.1513138	721.021658	80.36269596	122.0703725	146.7111018	1699.579839	0.099723655	NA	NA	NA	NA	NA	NA	NA	NA	NA	NA	NA	NA	NA	NA	NA	NA	NA	NA	FALSE
451	2 - sMCI	71	Male	NA	NA	NA	NA	NA	NA	NA	NA	NA	NA	NA	NA	NA	NA	NA	NA	NA	NA	7.8	0.4	4.5	0.1	173.7	74.2	5818.2	186.6	10.1	15.5	2.5	309	6.6	2	78.6	0.6	11309.7	0.02732168	FALSE
452	2 - sMCI	81	Male	948.1156772	20091	122175	18638	308023	33042	11369	82015	509334	21.19045227	128.8608584	19.65793884	324.8791339	34.85017788	11.99115284	86.50315776	537.2066007	0.239872068	4	1	5.3	0	201.6	95.8	2617	2411.1	17	35.9	3.6	381.3	11.5	2.6	94	0.3	7026.3	0.054267538	FALSE
453	1 - CTL	77	Male	923.0550167	12620	74860	85952	186527	92182	46932	96335	1214036	13.67199113	81.100258	93.11687651	202.0757123	99.86620335	50.84420663	104.3653935	1315.23688	0.061662092	9.6	0.7	6.1	NA	237.2	97.6	6053.8	786.2	8.2	17.3	4.3	449.9	9.6	2.6	66.3	0.8	11163.3	0.040301703	FALSE
454	1 - CTL	75	Female	335.1868554	7203	22024	50897	413354	79737	19972	64380	383268	21.48950618	65.70663391	151.8466467	1233.204684	237.8882069	59.58467547	192.0719711	1143.445794	0.057463707	19.2	0.9	11.6	0.5	18.5	128	7079.2	302.2	10.2	26.4	8.4	376.3	11.5	1.7	49.2	0.4	11922.7	0.031561643	TRUE
455	2 - sMCI	74	Female	298.9622245	7808	35918	76888	261583	33115	9670	72571	374352	26.11701198	120.142269	257.182994	874.970075	110.7665025	32.3452236	242.7430426	1252.171577	0.09594713	6.2	1.6	4	0	322	176.4	8606.7	142.4	13.5	23.4	3	484	23.4	3.9	88.4	0.3	6063.4	0.079823202	FALSE
456	1 - CTL	89	Male	NA	NA	NA	NA	NA	NA	NA	NA	NA	NA	NA	NA	NA	NA	NA	NA	NA	NA	7.7	4.3	7.1	0.1	90.9	280.5	8039.2	233.5	13.4	20.8	6.8	635.4	47	4.5	101.3	0.5	9310	0.068249194	FALSE
457	2 - sMCI	79	Male	1325.606529	48082	144815	87441	1172557	222500	57261	125860	1594930	36.27169824	109.2443322	65.96301247	884.5437725	167.8476947	43.19607572	94.94521734	1203.169994	0.090797088	NA	NA	NA	NA	NA	NA	NA	NA	NA	NA	NA	NA	NA	NA	NA	NA	NA	NA	FALSE
458	2 - sMCI	76	Female	721.1460659	8343	37782	31918	835453	105545	26754	80801	562503	11.56908481	52.39160523	44.26010417	1158.507325	146.3573123	37.09928025	112.0452621	780.0125753	0.067167642	NA	NA	NA	NA	NA	NA	NA	NA	NA	NA	NA	NA	NA	NA	NA	NA	NA	NA	FALSE
459	1 - CTL	74	Male	492.1145298	13992	85199	70328	200013	32731	27718	67216	999075	28.43240578	173.1283976	142.9098223	406.435876	66.51094007	56.32428697	136.5860911	2030.167653	0.085277882	NA	NA	NA	NA	NA	NA	NA	NA	NA	NA	NA	NA	NA	NA	NA	NA	NA	NA	FALSE
460	2 - sMCI	80	Female	561.2291449	8046	10967	16787	507839	30642	28165	99210	93178	14.33639018	19.54103792	29.91113372	904.8692582	54.59801986	50.18449283	176.7727156	166.0248774	0.117699457	NA	NA	NA	NA	NA	NA	NA	NA	NA	NA	NA	NA	NA	NA	NA	NA	NA	NA	FALSE
461	2 - sMCI	74	Male	717.363034	10674	135779	26480	646892	192825	35912	71049	702027	14.87949545	189.2751558	36.91296979	901.7637784	268.7969562	50.06112428	99.04190296	978.6216556	0.19340994	3.8	0.6	5.6	NA	60.5	86.2	5285.8	610.9	11	13.7	5.8	308.7	11.3	1.9	118	0.5	10150.9	0.030411097	FALSE
462	2 - sMCI	74	Male	287.3311332	NA	NA	NA	NA	NA	NA	NA	NA	NA	NA	NA	NA	NA	NA	NA	NA	NA	4.6	1	6.7	NA	227.1	82.7	7334.6	431.6	5.9	11.4	2.4	597.5	18.9	3.2	664	0.7	11183.9	0.053425013	FALSE
463	1 - CTL	73	Female	331.0705892	4332	28781	24274	243714	36935	28051	62274	239843	13.08482282	86.93312224	73.31971124	736.1390832	111.5623109	84.7281544	188.0988588	724.4467126	0.119999333	11.9	0.9	6.2	0.1	241.6	100.5	12739	465.6	14.6	14.3	7.7	576.7	12.4	1.9	24.3	0.1	12000.8	0.04805513	FALSE
464	2 - sMCI	83	Male	290.9721621	2635	20157	20651	152626	23136	15554	30261	388120	9.055849127	69.27466825	70.97242517	524.5381513	79.51276106	53.45528551	103.9996396	1333.873307	0.051934969	5.1	1	5.4	0	94.3	72.9	6605.8	503	10	27	3.9	377.9	7.7	1.8	61.3	0.6	9949.3	0.037982572	FALSE
465	1 - CTL	81	Female	581.427889	37056	112005	82777	516998	76272	36081	111594	1007182	63.73275294	192.6378182	142.3684718	889.186793	131.1804979	62.05584679	191.9309378	1732.256087	0.111206316	NA	NA	NA	NA	NA	NA	NA	NA	NA	NA	NA	NA	NA	NA	NA	NA	NA	NA	FALSE
466	1 - CTL	78	Female	944.5826932	26790	193022	258434	1172356	230688	64916	180579	1203268	28.36173073	204.3463229	273.5959507	1241.136439	244.2221329	68.72452827	191.17331	1273.862001	0.160414804	NA	NA	NA	NA	NA	NA	NA	NA	NA	NA	NA	NA	NA	NA	NA	NA	NA	NA	FALSE
467	1 - CTL	82	Female	NA	NA	NA	NA	NA	NA	NA	NA	NA	NA	NA	NA	NA	NA	NA	NA	NA	NA	4.4	3	5.7	NA	162.1	242.3	9689.9	525.3	10.6	57.5	7.4	649.3	30.3	2.7	95.7	0.1	11247.8	0.057726844	FALSE
468	1 - CTL	75	Male	1354.954955	19624	102067	58764	887674	189367	76945	128550	733517	14.4831383	75.32870345	43.36970745	655.131742	139.7588896	56.78786569	94.87400266	541.3589561	0.139147423	4.4	1.1	5	0.1	83.4	100.4	4364.5	544	10	15.1	3.5	691.2	14.4	1.7	63.4	0.3	12525	0.055185629	FALSE
469	1 - CTL	72	Male	460.0626693	22798	55674	97136	414497	77667	59361	79415	747472	49.55411843	121.0139481	211.1364527	900.9576905	168.8183049	129.0280737	172.6177873	1624.717783	0.074483058	6.4	0.7	6.6	0.1	188.7	81.1	7802.2	173.3	12.2	18.7	4.3	420.8	10.6	1.8	84.9	0.7	10004.2	0.042062334	FALSE
470	1 - CTL	73	Male	609.6441037	14424	56895	137832	293295	78212	36307	63629	1041952	23.65970558	93.32494099	226.0860052	481.0921622	128.2912432	59.55441836	104.3707298	1709.115193	0.054604243	2.5	1.2	4.4	NA	83.3	88.5	6172.7	293.2	5	9.7	3	447.1	7.2	1.8	68.9	0.5	10917.9	0.040951099	FALSE
471	1 - CTL	81	Male	NA	NA	NA	NA	NA	NA	NA	NA	NA	NA	NA	NA	NA	NA	NA	NA	NA	NA	6	0.2	4.4	0	103.1	54.1	6643.7	435.1	7.9	16.5	1.5	247.8	9.5	1.5	56.4	0.6	11010.8	0.022505177	FALSE
472	4 - AD	71	Male	821.4223842	26147	140192	128799	934842	160542	44072	90932	1257794	31.8313702	170.6698073	156.7999637	1138.077094	195.4439069	53.6532737	110.7006599	1531.239012	0.111458633	7.7	1	7.3	NA	229.5	78.7	7116.9	277.1	7.9	16.2	3.5	409.7	8.9	1.9	64.6	0.2	11388.9	0.035973623	FALSE
473	1 - CTL	76	Male	1512.694674	NA	NA	NA	NA	NA	NA	NA	NA	NA	NA	NA	NA	NA	NA	NA	NA	NA	5.5	1.6	7.7	0.2	227.9	102.2	2054.1	259.9	9.3	23.5	5.2	423.6	15.2	2.9	103.5	0.5	12092.1	0.035031136	FALSE
474	4 - AD	81	Male	1354.358635	25502	97947	68548	556358	58290	41427	155674	1865037	18.82957685	72.31984016	50.61288659	410.7907504	43.03882184	30.58790997	114.9429671	1377.062878	0.052517457	10.3	0.3	4.8	0.1	41.3	47.1	7272.8	178.9	6.6	12.6	2.5	211.5	7.9	1.4	66.9	0.6	8091.4	0.026138863	FALSE
475	2 - sMCI	89	Female	313.9159474	56909	115742	79554	212427	49467	25709	43513	922721	181.2873811	368.7037914	253.4245254	676.7002497	157.5803982	81.89771884	138.6135377	2939.388737	0.125435533	3.6	1	7.7	NA	61.2	80.4	8827.6	187	7.5	12	3.6	496	15.9	2.2	58.7	1.1	13092.7	0.037883706	FALSE
476	2 - sMCI	82	Male	NA	NA	NA	NA	NA	NA	NA	NA	NA	NA	NA	NA	NA	NA	NA	NA	NA	NA	NA	NA	NA	NA	NA	NA	NA	NA	NA	NA	NA	NA	NA	NA	NA	NA	NA	NA	FALSE
477	1 - CTL	73	Female	NA	NA	NA	NA	NA	NA	NA	NA	NA	NA	NA	NA	NA	NA	NA	NA	NA	NA	NA	NA	NA	NA	NA	NA	NA	NA	NA	NA	NA	NA	NA	NA	NA	NA	NA	NA	FALSE
478	2 - sMCI	87	Female	877.3470355	29124	119496	98875	833494	196113	76793	167476	1093987	33.19553019	136.2015202	112.697708	950.0163177	223.5295636	87.52864818	190.889116	1246.926194	0.109229817	9.8	0.8	7.3	NA	142.4	73.9	6069.7	315.6	5.3	16.6	3	288.8	9.7	1.9	56.1	0.8	8040.9	0.035916378	FALSE
479	2 - sMCI	77	Male	1487.467298	39421	159306	36160	1011692	218996	56248	138129	1921606	26.50209524	107.0988251	24.30977814	680.1440283	147.2274384	37.81461285	92.86187346	1291.864367	0.08290253	5.8	0.5	4.1	0	140.2	79	6421.2	340.7	6.9	11.7	2.7	254.5	8.4	1.1	57.1	0.4	9258.5	0.027488254	FALSE
480	3 - cMCI	69	Female	662.3131149	135514	149278	164159	682324	678956	36168	125731	1478566	204.6071517	225.3888631	247.857088	1030.213633	1025.128424	54.60861213	189.8361925	2232.427483	0.100961337	NA	NA	NA	NA	NA	NA	NA	NA	NA	NA	NA	NA	NA	NA	NA	NA	NA	NA	FALSE
481	3 - cMCI	85	Male	613.8489716	31773	171657	54946	426890	17384	21675	68533	374029	51.76028872	279.6404457	89.51061669	695.4316448	28.3196695	35.30998829	111.6447256	609.3176291	0.45894035	NA	NA	NA	NA	NA	NA	NA	NA	NA	NA	NA	NA	NA	NA	NA	NA	NA	NA	FALSE
482	3 - cMCI	72	Female	NA	NA	NA	NA	NA	NA	NA	NA	NA	NA	NA	NA	NA	NA	NA	NA	NA	NA	NA	NA	NA	NA	NA	NA	NA	NA	NA	NA	NA	NA	NA	NA	NA	NA	NA	NA	FALSE
483	3 - cMCI	69	Female	NA	NA	NA	NA	NA	NA	NA	NA	NA	NA	NA	NA	NA	NA	NA	NA	NA	NA	NA	NA	NA	NA	NA	NA	NA	NA	NA	NA	NA	NA	NA	NA	NA	NA	NA	NA	FALSE
484	3 - cMCI	80	Male	NA	NA	NA	NA	NA	NA	NA	NA	NA	NA	NA	NA	NA	NA	NA	NA	NA	NA	NA	NA	NA	NA	NA	NA	NA	NA	NA	NA	NA	NA	NA	NA	NA	NA	NA	NA	FALSE
485	3 - cMCI	75	Female	NA	NA	NA	NA	NA	NA	NA	NA	NA	NA	NA	NA	NA	NA	NA	NA	NA	NA	NA	NA	NA	NA	NA	NA	NA	NA	NA	NA	NA	NA	NA	NA	NA	NA	NA	NA	FALSE
486	3 - cMCI	86	Male	NA	NA	NA	NA	NA	NA	NA	NA	NA	NA	NA	NA	NA	NA	NA	NA	NA	NA	4.9	0.9	7.5	NA	261.8	97.5	6945.2	616.2	11.8	24.4	5.4	374.6	9.2	1.4	80.5	0	11435.1	0.032758787	FALSE
487	3 - cMCI	78	Male	NA	NA	NA	NA	NA	NA	NA	NA	NA	NA	NA	NA	NA	NA	NA	NA	NA	NA	4.1	1.2	5.2	0.2	40.1	79.3	9020.2	380.5	11.7	20.2	4.1	333.9	15.5	2.2	67	0.1	9606.2	0.034758802	FALSE
488	3 - cMCI	85	Female	NA	NA	NA	NA	NA	NA	NA	NA	NA	NA	NA	NA	NA	NA	NA	NA	NA	NA	NA	NA	NA	NA	NA	NA	NA	NA	NA	NA	NA	NA	NA	NA	NA	NA	NA	NA	FALSE
489	3 - cMCI	91	Female	NA	NA	NA	NA	NA	NA	NA	NA	NA	NA	NA	NA	NA	NA	NA	NA	NA	NA	5.1	1.2	4.7	0.1	121.7	130.7	9146.8	383.1	9	139.1	3.1	421.7	12.1	2	83.9	NA	9276	0.045461406	FALSE
490	3 - cMCI	82	Female	NA	NA	NA	NA	NA	NA	NA	NA	NA	NA	NA	NA	NA	NA	NA	NA	NA	NA	9.1	1.1	5.8	NA	192.3	100.4	7213.2	1022.3	12.2	64.5	5.7	267.4	11.9	2.3	61.8	0	9768.9	0.02737258	FALSE
491	3 - cMCI	93	Female	NA	NA	NA	NA	NA	NA	NA	NA	NA	NA	NA	NA	NA	NA	NA	NA	NA	NA	4.8	1.2	2.8	0	61.4	98.9	9934.8	260.7	9.1	26.8	3.8	290.6	11.2	3	63.5	0.2	6844.3	0.042458688	FALSE
492	3 - cMCI	81	Male	NA	NA	NA	NA	NA	NA	NA	NA	NA	NA	NA	NA	NA	NA	NA	NA	NA	NA	4.5	1.8	8.6	NA	41.9	144.4	8773.3	264.5	14.6	49.4	5.8	724.5	12.7	2.7	253.7	0	13310.3	0.05443153	FALSE
493	3 - cMCI	82	Male	NA	NA	NA	NA	NA	NA	NA	NA	NA	NA	NA	NA	NA	NA	NA	NA	NA	NA	NA	NA	NA	NA	NA	NA	NA	NA	NA	NA	NA	NA	NA	NA	NA	NA	NA	NA	FALSE
494	3 - cMCI	83	Female	NA	NA	NA	NA	NA	NA	NA	NA	NA	NA	NA	NA	NA	NA	NA	NA	NA	NA	NA	NA	NA	NA	NA	NA	NA	NA	NA	NA	NA	NA	NA	NA	NA	NA	NA	NA	FALSE
495	3 - cMCI	89	Female	NA	NA	NA	NA	NA	NA	NA	NA	NA	NA	NA	NA	NA	NA	NA	NA	NA	NA	10.5	1.8	6.3	NA	105.6	124.6	7297.2	592.2	8.7	52	3.2	489.9	16.4	2.7	149.3	NA	9851.2	0.049729982	FALSE
496	3 - cMCI	81	Female	NA	NA	NA	NA	NA	NA	NA	NA	NA	NA	NA	NA	NA	NA	NA	NA	NA	NA	6.2	1.5	4.5	NA	114.5	146.3	7446.4	241.8	7.4	61.6	3.5	423.6	8.6	2.2	66.7	0.2	12390.8	0.034186655	FALSE
497	3 - cMCI	82	Female	NA	NA	NA	NA	NA	NA	NA	NA	NA	NA	NA	NA	NA	NA	NA	NA	NA	NA	NA	NA	NA	NA	NA	NA	NA	NA	NA	NA	NA	NA	NA	NA	NA	NA	NA	NA	FALSE
498	3 - cMCI	69	Female	NA	NA	NA	NA	NA	NA	NA	NA	NA	NA	NA	NA	NA	NA	NA	NA	NA	NA	NA	NA	NA	NA	NA	NA	NA	NA	NA	NA	NA	NA	NA	NA	NA	NA	NA	NA	FALSE
499	3 - cMCI	75	Female	NA	NA	NA	NA	NA	NA	NA	NA	NA	NA	NA	NA	NA	NA	NA	NA	NA	NA	NA	NA	NA	NA	NA	NA	NA	NA	NA	NA	NA	NA	NA	NA	NA	NA	NA	NA	FALSE
500	3 - cMCI	75	Female	NA	NA	NA	NA	NA	NA	NA	NA	NA	NA	NA	NA	NA	NA	NA	NA	NA	NA	3.1	1.3	4.6	0	71.7	94.1	6696.3	370.4	9.6	15.7	1.5	399.7	8.5	1.8	64.9	0.1	10284.1	0.038865822	FALSE
501	3 - cMCI	86	Female	NA	NA	NA	NA	NA	NA	NA	NA	NA	NA	NA	NA	NA	NA	NA	NA	NA	NA	10.5	0.8	4.2	0	190.9	98.3	7420.9	751.7	10.5	58.7	4.2	491.2	8.5	2.3	98.4	0	10758.2	0.045658196	FALSE
502	3 - cMCI	83	Female	NA	NA	NA	NA	NA	NA	NA	NA	NA	NA	NA	NA	NA	NA	NA	NA	NA	NA	NA	NA	NA	NA	NA	NA	NA	NA	NA	NA	NA	NA	NA	NA	NA	NA	NA	NA	FALSE
503	3 - cMCI	87	Female	NA	NA	NA	NA	NA	NA	NA	NA	NA	NA	NA	NA	NA	NA	NA	NA	NA	NA	NA	NA	NA	NA	NA	NA	NA	NA	NA	NA	NA	NA	NA	NA	NA	NA	NA	NA	FALSE
504	3 - cMCI	77	Female	NA	NA	NA	NA	NA	NA	NA	NA	NA	NA	NA	NA	NA	NA	NA	NA	NA	NA	NA	NA	NA	NA	NA	NA	NA	NA	NA	NA	NA	NA	NA	NA	NA	NA	NA	NA	FALSE
505	3 - cMCI	80	Female	NA	NA	NA	NA	NA	NA	NA	NA	NA	NA	NA	NA	NA	NA	NA	NA	NA	NA	6.5	1.3	5.4	NA	67.5	87	7451.4	292.4	8.5	10.6	4	334.9	9.2	1.8	60.1	0.2	10572.3	0.031677119	FALSE
506	3 - cMCI	67	Female	NA	NA	NA	NA	NA	NA	NA	NA	NA	NA	NA	NA	NA	NA	NA	NA	NA	NA	NA	NA	NA	NA	NA	NA	NA	NA	NA	NA	NA	NA	NA	NA	NA	NA	NA	NA	FALSE
507	3 - cMCI	92	Female	NA	NA	NA	NA	NA	NA	NA	NA	NA	NA	NA	NA	NA	NA	NA	NA	NA	NA	5.2	4.1	4.5	0.2	110.2	222.7	9072.8	413.7	10.7	101.5	3	604.4	21.6	3.9	89.8	0	8885.1	0.068023995	FALSE
508	3 - cMCI	78	Male	NA	NA	NA	NA	NA	NA	NA	NA	NA	NA	NA	NA	NA	NA	NA	NA	NA	NA	6.6	0.6	4.5	NA	443.9	76.3	8233.1	303.9	5.7	27.6	3.5	240.6	8	1.5	76.4	0.2	7847.2	0.030660618	FALSE
509	3 - cMCI	90	Male	NA	NA	NA	NA	NA	NA	NA	NA	NA	NA	NA	NA	NA	NA	NA	NA	NA	NA	NA	NA	NA	NA	NA	NA	NA	NA	NA	NA	NA	NA	NA	NA	NA	NA	NA	NA	FALSE
510	3 - cMCI	89	Male	NA	NA	NA	NA	NA	NA	NA	NA	NA	NA	NA	NA	NA	NA	NA	NA	NA	NA	5.2	1.3	5.9	0.1	254.4	80.8	7476	442	9.9	55	2.7	401.4	10.2	1.8	59.8	0	13599.1	0.029516659	FALSE
511	3 - cMCI	78	Female	NA	NA	NA	NA	NA	NA	NA	NA	NA	NA	NA	NA	NA	NA	NA	NA	NA	NA	3.2	0.7	4	0.1	228.7	74.7	6095.9	342.2	7	12.2	2.3	451.5	9.2	1.4	66	0.2	8677.5	0.052031115	FALSE
512	3 - cMCI	75	Female	NA	NA	NA	NA	NA	NA	NA	NA	NA	NA	NA	NA	NA	NA	NA	NA	NA	NA	3.2	1.3	4.4	NA	118.3	110.5	7844.6	421.5	7.3	25.5	2.3	561.1	10.3	2.4	54.5	0	8958.6	0.062632554	FALSE
513	3 - cMCI	76	Male	NA	NA	NA	NA	NA	NA	NA	NA	NA	NA	NA	NA	NA	NA	NA	NA	NA	NA	4.6	2.2	5.8	NA	26.1	177	8396.4	302.1	6.9	16.1	2.7	631.5	14	3.6	56.8	NA	10786.8	0.058543776	FALSE
514	3 - cMCI	74	Female	NA	NA	NA	NA	NA	NA	NA	NA	NA	NA	NA	NA	NA	NA	NA	NA	NA	NA	6.4	2.6	5.2	0.4	226.2	172.4	5761.7	217.2	5.1	18.3	1.4	436.4	16.7	1.9	74	0.1	9718.9	0.044902201	FALSE
515	3 - cMCI	73	Female	NA	NA	NA	NA	NA	NA	NA	NA	NA	NA	NA	NA	NA	NA	NA	NA	NA	NA	7.4	2.3	3.5	0.1	351.5	139.5	8131.5	363.8	12.6	40.7	2.6	477.9	15	3.1	130.8	0.2	7092.4	0.067381986	FALSE
516	3 - cMCI	87	Male	NA	NA	NA	NA	NA	NA	NA	NA	NA	NA	NA	NA	NA	NA	NA	NA	NA	NA	17.5	4.9	6.8	NA	12.5	341.1	10140.3	501.5	23.2	43.9	8	767.5	19.3	6.3	96.6	0.2	10191.9	0.075304899	FALSE
517	3 - cMCI	80	Female	NA	NA	NA	NA	NA	NA	NA	NA	NA	NA	NA	NA	NA	NA	NA	NA	NA	NA	4.9	0.8	3.4	NA	795.9	76.2	4495.6	142.4	6.1	26.3	2.5	376.9	7.4	2	162.3	NA	10418.4	0.03617638	FALSE
518	3 - cMCI	76	Male	NA	NA	NA	NA	NA	NA	NA	NA	NA	NA	NA	NA	NA	NA	NA	NA	NA	NA	7	0.8	6.4	0.1	170	85	5762.3	321.1	13.1	21.7	4.5	354.6	11.1	2.2	79.1	0	9110.1	0.038923832	FALSE
519	3 - cMCI	82	Female	NA	NA	NA	NA	NA	NA	NA	NA	NA	NA	NA	NA	NA	NA	NA	NA	NA	NA	3.7	0.7	4.2	NA	383.1	110.5	8044.3	272.8	8.7	31.9	1.9	617.6	11.3	3.3	81.2	NA	10070.6	0.061327031	FALSE
520	3 - cMCI	76	Female	NA	NA	NA	NA	NA	NA	NA	NA	NA	NA	NA	NA	NA	NA	NA	NA	NA	NA	10.3	0.7	5.3	0.1	294.7	75.6	7996.1	339.4	6.4	27.6	5.1	445.4	9.3	1.7	72.8	NA	12247.2	0.036367496	FALSE
521	3 - cMCI	87	Male	NA	NA	NA	NA	NA	NA	NA	NA	NA	NA	NA	NA	NA	NA	NA	NA	NA	NA	5.3	0.7	5.6	0.1	179.2	70.6	6768.2	280.2	9	19.4	3.8	424.7	8.6	1.9	67.2	0.4	10224	0.041539515	FALSE
522	3 - cMCI	85	Female	NA	NA	NA	NA	NA	NA	NA	NA	NA	NA	NA	NA	NA	NA	NA	NA	NA	NA	3.5	2.1	5.4	NA	168.5	155.7	6412.2	239.1	5.2	26.5	1.1	478.6	9.3	2.8	42.3	NA	9797.4	0.048849695	FALSE
523	3 - cMCI	80	Female	NA	NA	NA	NA	NA	NA	NA	NA	NA	NA	NA	NA	NA	NA	NA	NA	NA	NA	5.9	1	4.3	NA	135.3	102	9331	258.3	9	29.7	2.9	416.5	11.5	2.2	179.6	NA	8274.9	0.050332935	FALSE
524	3 - cMCI	89	Female	NA	NA	NA	NA	NA	NA	NA	NA	NA	NA	NA	NA	NA	NA	NA	NA	NA	NA	6.6	1.1	3.7	0	185.5	105.5	7560.3	364	8.6	35.4	3.3	279.6	9.6	2.4	61.5	0.3	8295.1	0.033706646	FALSE
525	3 - cMCI	81	Male	NA	NA	NA	NA	NA	NA	NA	NA	NA	NA	NA	NA	NA	NA	NA	NA	NA	NA	7.4	0.2	7.2	NA	118.8	62.5	5527.1	473	9.4	18.1	4.3	256.5	6	1.4	68.1	0.2	11055.7	0.023200702	FALSE
526	3 - cMCI	79	Female	NA	NA	NA	NA	NA	NA	NA	NA	NA	NA	NA	NA	NA	NA	NA	NA	NA	NA	8.1	2.1	4.1	0.1	151	163.7	7971.6	221.6	11	34.1	3.1	574.5	10.7	2.7	57.5	NA	8813.5	0.065184093	FALSE
527	3 - cMCI	75	Male	NA	NA	NA	NA	NA	NA	NA	NA	NA	NA	NA	NA	NA	NA	NA	NA	NA	NA	NA	NA	NA	NA	NA	NA	NA	NA	NA	NA	NA	NA	NA	NA	NA	NA	NA	NA	FALSE
528	3 - cMCI	80	Female	NA	NA	NA	NA	NA	NA	NA	NA	NA	NA	NA	NA	NA	NA	NA	NA	NA	NA	NA	NA	NA	NA	NA	NA	NA	NA	NA	NA	NA	NA	NA	NA	NA	NA	NA	NA	FALSE
529	3 - cMCI	86	Female	NA	NA	NA	NA	NA	NA	NA	NA	NA	NA	NA	NA	NA	NA	NA	NA	NA	NA	2.1	0.6	NA	NA	144.9	54.6	8651.2	645.7	5.5	26.2	0.9	260.1	2.2	1.4	52.3	NA	7570.2	0.034358405	FALSE
530	3 - cMCI	77	Male	NA	NA	NA	NA	NA	NA	NA	NA	NA	NA	NA	NA	NA	NA	NA	NA	NA	NA	11.2	0.7	4.6	0.2	106.7	80.2	6658.8	280.2	7.2	19.5	3.7	326.4	12.2	1.6	93.5	0.2	10046	0.032490543	FALSE
531	3 - cMCI	78	Male	NA	NA	NA	NA	NA	NA	NA	NA	NA	NA	NA	NA	NA	NA	NA	NA	NA	NA	NA	NA	NA	NA	NA	NA	NA	NA	NA	NA	NA	NA	NA	NA	NA	NA	NA	NA	FALSE
532	3 - cMCI	86	Male	NA	NA	NA	NA	NA	NA	NA	NA	NA	NA	NA	NA	NA	NA	NA	NA	NA	NA	8.8	4.8	7	NA	240.4	311	11250.1	584.3	37.7	52	10.5	540.3	37.7	5.5	105.3	0.2	6719.2	0.080411358	FALSE
533	3 - cMCI	80	Male	NA	NA	NA	NA	NA	NA	NA	NA	NA	NA	NA	NA	NA	NA	NA	NA	NA	NA	4.4	1.6	7	NA	141.8	122.6	6789	284.7	11.3	18.9	3.6	476.2	8.1	2.9	66.7	0	10152.6	0.046904241	FALSE
534	3 - cMCI	82	Male	NA	NA	NA	NA	NA	NA	NA	NA	NA	NA	NA	NA	NA	NA	NA	NA	NA	NA	NA	NA	NA	NA	NA	NA	NA	NA	NA	NA	NA	NA	NA	NA	NA	NA	NA	NA	FALSE
535	3 - cMCI	79	Female	NA	NA	NA	NA	NA	NA	NA	NA	NA	NA	NA	NA	NA	NA	NA	NA	NA	NA	3.7	1	5.9	0.1	586.1	83.6	4641.2	292.6	7.6	42.3	3.7	437.2	8.9	1.6	109	0.1	10132.1	0.043149989	FALSE
536	3 - cMCI	80	Male	NA	NA	NA	NA	NA	NA	NA	NA	NA	NA	NA	NA	NA	NA	NA	NA	NA	NA	NA	NA	NA	NA	NA	NA	NA	NA	NA	NA	NA	NA	NA	NA	NA	NA	NA	NA	FALSE
537	3 - cMCI	78	Male	NA	NA	NA	NA	NA	NA	NA	NA	NA	NA	NA	NA	NA	NA	NA	NA	NA	NA	6.7	1.1	5.3	0.1	64	88.8	3583.6	341.5	7.9	23.8	2.7	361.5	10.3	1.2	51.6	0.3	10417.4	0.034701557	FALSE
538	3 - cMCI	79	Male	NA	NA	NA	NA	NA	NA	NA	NA	NA	NA	NA	NA	NA	NA	NA	NA	NA	NA	3.5	1.4	4.5	0.2	287.6	99.4	3819.3	382.5	7.7	48.6	2.7	349	10	2.3	115.9	0.2	9034.8	0.038628415	FALSE
539	3 - cMCI	97	Female	NA	NA	NA	NA	NA	NA	NA	NA	NA	NA	NA	NA	NA	NA	NA	NA	NA	NA	5.3	1.5	4.8	0.1	166.2	135.1	7663.1	260.1	10.2	37.4	3.2	392	12.2	1.9	63.4	0.2	10414.1	0.037641275	FALSE
540	3 - cMCI	85	Female	NA	NA	NA	NA	NA	NA	NA	NA	NA	NA	NA	NA	NA	NA	NA	NA	NA	NA	6.4	1.4	4.8	NA	238.2	123.4	6335.3	540.7	8.2	28.9	2.6	593	15.9	3.6	67.4	0.3	9607.9	0.061720043	FALSE
541	3 - cMCI	80	Female	NA	NA	NA	NA	NA	NA	NA	NA	NA	NA	NA	NA	NA	NA	NA	NA	NA	NA	9	1.1	4.3	NA	200.4	98	8744.9	329.3	8.5	23.6	3.6	346.3	7.7	1.9	68.3	0.7	11951	0.028976655	FALSE
542	3 - cMCI	77	Female	NA	NA	NA	NA	NA	NA	NA	NA	NA	NA	NA	NA	NA	NA	NA	NA	NA	NA	7.8	1.3	3.8	0	189.1	104	8585.8	383.8	11.4	42.8	3.7	303.6	11.7	2.1	65.5	0.1	8885.2	0.03416918	FALSE
543	3 - cMCI	83	Female	NA	NA	NA	NA	NA	NA	NA	NA	NA	NA	NA	NA	NA	NA	NA	NA	NA	NA	4.3	0.9	5.1	NA	368	88.3	5986.6	179.2	8.1	28.7	2	434.5	15.2	2.3	401.4	NA	10234.5	0.042454443	FALSE
544	3 - cMCI	82	Male	NA	NA	NA	NA	NA	NA	NA	NA	NA	NA	NA	NA	NA	NA	NA	NA	NA	NA	NA	NA	NA	NA	NA	NA	NA	NA	NA	NA	NA	NA	NA	NA	NA	NA	NA	NA	FALSE
545	4 - AD	70	Male	949.1490935	112052	283368	66574	1931106	134888	41408	61933	1357170	118.0552147	298.5495134	70.14071915	2034.5655	142.1146592	43.62644424	65.25107638	1429.880731	0.208793298	NA	NA	NA	NA	NA	NA	NA	NA	NA	NA	NA	NA	NA	NA	NA	NA	NA	NA	FALSE
546	4 - AD	70	Female	637.8042652	58652	120258	117369	488251	92824	60417	114430	1323811	91.95924706	188.5500091	184.0204063	765.5185558	145.5368129	94.72655374	179.4124095	2075.575646	0.090842273	6.1	0.8	5.7	NA	89.4	77.2	7064.4	326.5	6.6	12.3	2.4	386.5	9.9	2.2	60.5	3.8	9706.2	0.039819909	FALSE
547	4 - AD	73	Female	762.0368821	64	919	110	1214	110	109	69	5496	0.083985436	1.205978374	0.144349969	1.593098744	0.144349969	0.143037696	0.090546798	7.21224934	0.167212518	NA	NA	NA	NA	NA	NA	NA	NA	NA	NA	NA	NA	NA	NA	NA	NA	NA	NA	FALSE
548	4 - AD	77	Male	717.5313443	27968	119839	71520	470860	135004	28552	39229	1351914	38.97808817	167.0157004	99.67508816	656.2222037	188.1506656	39.79198989	54.67217608	1884.118388	0.088643952	NA	NA	NA	NA	NA	NA	NA	NA	NA	NA	NA	NA	NA	NA	NA	NA	NA	NA	FALSE
549	4 - AD	70	Male	1234.167146	57604	350515	45168	915888	181171	86748	102634	1462929	46.67439106	284.0093428	36.59796013	742.1101777	146.7961618	70.28869654	83.16053489	1185.357271	0.239598094	5.8	1.2	5.5	NA	84.9	74.8	6753.4	554.2	6.2	8.5	2.9	364.9	9	2.3	36.4	1.4	11956.7	0.030518454	FALSE
550	4 - AD	72	Male	977.7541716	50141	94588	70452	925463	123741	34962	89179	1450919	51.28180626	96.74006284	72.05492142	946.5191015	126.5563509	35.75745419	91.20799746	1483.930258	0.065191785	NA	NA	NA	NA	NA	NA	NA	NA	NA	NA	NA	NA	NA	NA	NA	NA	NA	NA	FALSE
551	4 - AD	81	Female	223.1841576	8473	18320	47175	246687	35067	22452	32146	306391	37.96416417	82.08467929	211.3725298	1105.306948	157.1213673	100.5985382	144.0335208	1372.816975	0.059792879	NA	NA	NA	NA	NA	NA	NA	NA	NA	NA	NA	NA	NA	NA	NA	NA	NA	NA	FALSE
552	4 - AD	76	Female	448.9678084	42546	127404	45725	548461	94650	28797	62746	1340424	94.76403253	283.7709021	101.8447184	1221.604288	210.8168965	64.14045609	139.7561224	2985.568174	0.095047537	6.9	0.9	5.6	0.1	14.8	104.2	5902	324.3	10.7	11	4	416	14.6	2.9	100.8	1.5	13608.1	0.030570028	TRUE
553	4 - AD	83	Male	1047.060459	62780	145706	14528	844642	198201	21335	58461	767875	59.95833331	139.1571984	13.87503451	806.6793018	189.2927942	20.37609177	55.83345212	733.3626186	0.189752238	NA	NA	NA	NA	NA	NA	NA	NA	NA	NA	NA	NA	NA	NA	NA	NA	NA	NA	FALSE
554	4 - AD	83	Female	360.2061211	8952	31126	46686	143370	26035	35541	48503	860599	24.85243719	86.41163539	129.6091245	398.022109	72.27806102	98.6685065	134.6534586	2389.184829	0.036167832	NA	NA	NA	NA	NA	NA	NA	NA	NA	NA	NA	NA	NA	NA	NA	NA	NA	NA	FALSE
555	4 - AD	80	Female	811.7947995	32454	54832	95923	422029	80773	80614	95373	840222	39.97808316	67.54416268	118.161634	519.8715245	99.49928239	99.30342009	117.4841229	1035.017717	0.065258943	NA	NA	NA	NA	NA	NA	NA	NA	NA	NA	NA	NA	NA	NA	NA	NA	NA	NA	TRUE
556	4 - AD	71	Female	479.4018783	13645	38423	36551	290005	77094	18962	36276	421114	28.46255014	80.14778777	76.24292197	604.9308798	160.8128868	39.55345371	75.66929051	878.4154153	0.091241327	NA	NA	NA	NA	NA	NA	NA	NA	NA	NA	NA	NA	NA	NA	NA	NA	NA	NA	TRUE
557	4 - AD	83	Female	524.1398764	NA	NA	NA	NA	NA	NA	NA	NA	NA	NA	NA	NA	NA	NA	NA	NA	NA	NA	NA	NA	NA	NA	NA	NA	NA	NA	NA	NA	NA	NA	NA	NA	NA	NA	NA	TRUE
558	4 - AD	80	Male	1383.824263	8770	65662	71265	998705	138611	85730	247060	1201264	6.337509924	47.44966666	51.49859119	721.6992986	100.1651754	61.95150807	178.5342305	868.0755441	0.054660757	11.9	0.2	5.8	NA	256	50.1	7468	319.1	8.5	34.1	2.7	331.7	7.1	1.7	91.5	1.6	11420	0.029045534	FALSE
559	4 - AD	84	Male	1113.997665	32900	77528	47587	877024	149997	48156	140254	1652426	29.53327555	69.59440081	42.71732473	787.276336	134.6474995	43.22809779	125.9015206	1483.32986	0.046917683	5.4	1.6	7.5	0	83.4	101.4	10759.1	364.6	11.1	23.5	3.9	446.8	15.8	1.7	73.1	0.5	10531	0.04242712	FALSE
560	4 - AD	73	Male	1707.518806	33326	105414	58059	1884134	430120	85714	237356	1250503	19.51720818	61.73519122	34.00196812	1103.433821	251.8976649	50.197983	139.0063753	732.3509385	0.084297279	NA	NA	NA	NA	NA	NA	NA	NA	NA	NA	NA	NA	NA	NA	NA	NA	NA	NA	FALSE
561	4 - AD	77	Female	1199.83432	NA	NA	NA	NA	NA	NA	NA	NA	NA	NA	NA	NA	NA	NA	NA	NA	NA	NA	NA	NA	NA	NA	NA	NA	NA	NA	NA	NA	NA	NA	NA	NA	NA	NA	NA	FALSE
562	4 - AD	77	Female	1512.325099	86192	322331	238252	757964	106977	89541	178531	1701165	56.99303679	213.1360514	157.540201	501.1911794	70.73677483	59.20750774	118.0506758	1124.867266	0.189476623	2.5	0.5	5.3	NA	113.3	82.9	8100.8	195.6	3.8	13.3	1.1	360.7	10.7	1.9	65.2	1.6	9181.8	0.039284236	FALSE
563	4 - AD	73	Female	NA	NA	NA	NA	NA	NA	NA	NA	NA	NA	NA	NA	NA	NA	NA	NA	NA	NA	NA	NA	NA	NA	NA	NA	NA	NA	NA	NA	NA	NA	NA	NA	NA	NA	NA	NA	TRUE
564	4 - AD	83	Male	631.2779027	83355	435165	147971	650653	89890	30556	99616	1495281	132.0416882	689.3398266	234.399144	1030.691867	142.3937059	48.40340501	157.8005496	2368.65728	0.291025566	3.9	2.8	8.2	NA	9.4	149	9836.1	259.1	15.2	26.1	4.6	465.4	16.4	2.8	93.2	0.7	9534.5	0.048812208	TRUE
565	4 - AD	72	Female	977.0290923	29161	102102	165425	1075133	103400	38274	132013	1254157	29.84660358	104.5025177	169.3143032	1100.410426	105.8310349	39.1738591	135.1167545	1283.643455	0.08141086	NA	NA	NA	NA	NA	NA	NA	NA	NA	NA	NA	NA	NA	NA	NA	NA	NA	NA	FALSE
566	4 - AD	80	Male	NA	59393	128303	192561	1854025	449305	59543	140445	1843168	NA	NA	NA	NA	NA	NA	NA	NA	NA	5.5	1.1	8	NA	7.8	107.5	5694.1	768.1	12.8	10.7	6.7	550.9	14.2	2.1	68.1	2.3	13547.3	0.04066493	TRUE
567	4 - AD	80	Male	1756.464704	11977	48972	6099	554355	131441	67359	183050	1196611	6.818810519	27.88100432	3.472315718	315.6083915	74.83270213	38.34919076	104.2150176	681.2610565	0.040925581	NA	NA	NA	NA	NA	NA	NA	NA	NA	NA	NA	NA	NA	NA	NA	NA	NA	NA	FALSE
568	4 - AD	73	Male	626.4030117	15084	50353	98048	388795	79628	27064	62467	939418	24.08034399	80.3843517	156.5254288	620.6786889	127.1194399	43.20541168	99.72333918	1499.70224	0.053600208	5.8	0.7	7	NA	19.9	63	6565.3	405.6	8.3	15.7	3.5	383.9	10	1.9	77.1	1.4	13167.7	0.029154674	TRUE
569	4 - AD	85	Female	NA	NA	NA	NA	NA	NA	NA	NA	NA	NA	NA	NA	NA	NA	NA	NA	NA	NA	1.7	1.6	2.3	0.1	5.5	115.2	5931.5	149.1	6.8	11.4	0.4	338.8	8.3	5.9	84.4	1.2	5933.7	0.057097595	FALSE
570	4 - AD	79	Female	1710.333047	81746	138124	68357	836691	79779	85585	145249	1251844	47.79536953	80.75854012	39.96706964	489.1977042	46.64530112	50.0399616	84.92439543	731.9299608	0.110336432	5.5	0.4	6	NA	66	66.9	5030.5	365.1	5.3	12.1	2	429.6	9.6	2.1	72.2	0.3	12251.8	0.035064235	TRUE
571	4 - AD	72	Female	1108.514406	50694	145468	90735	817354	119894	46084	154175	1478785	45.73147604	131.2278841	81.85279281	737.3417933	108.1573675	41.57275697	139.0825407	1334.024161	0.098369946	3.4	0.4	3	NA	27	54.3	5710.9	287.1	6.2	7	1.8	313.4	6.7	1.3	51.8	2.4	8445.1	0.037110277	FALSE
572	4 - AD	82	Female	1451.40716	35526	44407	56706	1258751	97549	11686	171322	1144518	24.47693589	30.59582536	39.06967084	867.2624986	67.20994817	8.051496728	118.0385523	788.5574989	0.038799739	3.5	0.4	4.2	NA	15.2	56.8	6297.9	343	6.6	11.1	1	298.3	5.6	1.7	56	2.1	8151.8	0.036593145	FALSE
573	4 - AD	86	Male	369.8333178	41103	181951	63068	268859	24780	14693	48923	1070961	111.1392566	491.9810932	170.5308769	726.973442	67.00315739	39.72870829	132.2839172	2895.793722	0.169895076	NA	NA	NA	NA	NA	NA	NA	NA	NA	NA	NA	NA	NA	NA	NA	NA	NA	NA	FALSE
574	4 - AD	71	Female	984.3088412	38438	90593	106464	794245	75987	65413	129771	959062	39.05075154	92.03716985	108.1611742	806.9062948	77.19833128	66.45576801	131.839718	974.3506914	0.094460004	NA	NA	NA	NA	NA	NA	NA	NA	NA	NA	NA	NA	NA	NA	NA	NA	NA	NA	FALSE
575	4 - AD	77	Female	143.9936437	12441	35013	37313	62432	9427	10525	45388	338819	86.3996471	243.1565665	259.1294938	433.574694	65.46816761	73.0935042	315.208358	2353.013587	0.103338361	NA	NA	NA	NA	NA	NA	NA	NA	NA	NA	NA	NA	NA	NA	NA	NA	NA	NA	FALSE
576	4 - AD	80	Female	NA	NA	NA	NA	NA	NA	NA	NA	NA	NA	NA	NA	NA	NA	NA	NA	NA	NA	3.1	0.2	3.4	NA	252.9	58	5869.1	114.1	3.8	11	1	300.6	9.4	1.9	42.4	0.8	9831	0.030576747	FALSE
577	1 - CTL	71	Male	1111.138164	50393	110320	88071	937409	72609	49869	106391	1126403	45.35259577	99.28558263	79.26197016	843.6475592	65.34650897	44.88100726	95.74956873	1013.738018	0.09794008	3.7	2.4	7.7	NA	38.7	171.2	5872.1	309.9	9.9	13	2.8	534.2	18.3	4.7	73.9	0.6	13102.9	0.040769601	FALSE
578	1 - CTL	68	Female	NA	NA	NA	NA	NA	NA	NA	NA	NA	NA	NA	NA	NA	NA	NA	NA	NA	NA	4.2	0.7	3.4	NA	3.7	83.8	7180.9	960	9.3	15.7	2.1	544.2	6.4	2.4	79.6	2	12977.8	0.041933147	FALSE
579	1 - CTL	82	Female	NA	NA	NA	NA	NA	NA	NA	NA	NA	NA	NA	NA	NA	NA	NA	NA	NA	NA	NA	NA	NA	NA	NA	NA	NA	NA	NA	NA	NA	NA	NA	NA	NA	NA	NA	NA	FALSE
580	1 - CTL	71	Female	640.3952573	24337	52485	89331	419400	63277	31632	76588	882460	38.00309219	81.95719659	139.4935378	654.9080357	98.80928892	49.39449448	119.5948894	1377.992716	0.059475784	2	0.3	3.8	NA	114.2	57.9	3989.7	137.6	6.3	12.1	1.8	386.3	9	2.3	76.3	1.4	9159.9	0.042172949	FALSE
581	1 - CTL	80	Female	401.3338513	26185	50237	75027	340244	61825	49199	60845	891140	65.24493241	125.1750876	186.9441109	847.782959	154.0488045	122.5887122	151.6069472	2220.445639	0.056373858	NA	NA	NA	NA	NA	NA	NA	NA	NA	NA	NA	NA	NA	NA	NA	NA	NA	NA	FALSE
582	1 - CTL	79	Male	348.1845019	NA	NA	NA	NA	NA	NA	NA	NA	NA	NA	NA	NA	NA	NA	NA	NA	NA	4.7	0.9	5.9	NA	139.1	111.4	6111.7	318.8	9.1	15.7	4.3	643.7	15.6	2.4	81.7	0.7	10354.3	0.062167409	FALSE
583	1 - CTL	85	Female	NA	NA	NA	NA	NA	NA	NA	NA	NA	NA	NA	NA	NA	NA	NA	NA	NA	NA	NA	NA	NA	NA	NA	NA	NA	NA	NA	NA	NA	NA	NA	NA	NA	NA	NA	NA	FALSE
584	1 - CTL	83	Female	NA	NA	NA	NA	NA	NA	NA	NA	NA	NA	NA	NA	NA	NA	NA	NA	NA	NA	6.1	1.1	4.6	0.1	111.9	92.1	5137.3	232.8	6.7	15.4	2.5	366.7	9.2	2.2	65.1	2.2	11291.1	0.032476907	FALSE
585	1 - CTL	77	Male	1147.455792	98251	269765	83929	624994	123016	45762	120337	1561850	85.62508524	235.0983819	73.14355863	544.6780646	107.2076161	39.88127501	104.8728856	1361.141763	0.172721452	4.8	1.8	8.1	0	77	107.3	8581.9	2627.1	14.4	12.1	4.9	489.6	18.6	2.7	48.1	1.7	10609.1	0.046149061	FALSE
586	1 - CTL	71	Female	373.57651	34572	77094	50390	218867	27280	35740	41916	628887	92.54329187	206.367365	134.8853545	585.8692775	73.0238633	95.66982678	112.2019155	1683.422226	0.122588001	2.2	0.6	4.9	NA	12.5	58.7	6061.1	203.5	6	10.5	1.3	366.5	14	1.8	54.6	2.7	11616.3	0.031550494	FALSE
587	1 - CTL	74	Male	779.1467439	167948	192461	119367	521182	66167	28887	69820	1072834	215.5537469	247.0150861	153.202206	668.9137882	84.92238531	37.07517259	89.61084744	1376.934459	0.179394948	NA	NA	NA	NA	NA	NA	NA	NA	NA	NA	NA	NA	NA	NA	NA	NA	NA	NA	FALSE
588	1 - CTL	73	Male	1441.631291	63199	262919	79895	1906838	197879	61598	166207	1284502	43.83853236	182.3760358	55.419857	1322.694653	137.2604779	42.72798488	115.2909215	891.0059098	0.204685551	NA	NA	NA	NA	NA	NA	NA	NA	NA	NA	NA	NA	NA	NA	NA	NA	NA	NA	FALSE
589	1 - CTL	85	Female	780.8897195	48877	104783	45232	466513	61475	34935	63017	1154731	62.5914246	134.1841202	57.92367202	597.412142	78.72430442	44.73743107	80.69897506	1478.737613	0.090742346	NA	NA	NA	NA	NA	NA	NA	NA	NA	NA	NA	NA	NA	NA	NA	NA	NA	NA	FALSE
590	1 - CTL	74	Male	716.3949944	52440	129198	43041	593203	79695	51138	81945	1044597	73.19984144	180.3446437	60.07998428	828.0390073	111.2444959	71.38240831	114.3852213	1458.129954	0.123682147	NA	NA	NA	NA	NA	NA	NA	NA	NA	NA	NA	NA	NA	NA	NA	NA	NA	NA	FALSE
591	1 - CTL	68	Female	345.8870163	9554	29209	22212	210088	53445	35762	39615	522148	27.62173643	84.44665056	64.21750153	607.3890898	154.5157739	103.3921434	114.5316191	1509.591212	0.055940078	3	0.3	5.7	NA	130.2	64.3	4294	272.6	5.4	10.7	3.4	332.6	6.7	1.9	60.7	1.5	11928.3	0.027883269	FALSE
592	1 - CTL	79	Male	826.3215582	42456	359580	107378	843658	246613	43928	66780	1370590	51.37951392	435.1574716	129.9469909	1020.980261	298.44677	53.16090276	80.81599631	1658.664217	0.262354169	NA	NA	NA	NA	NA	NA	NA	NA	NA	NA	NA	NA	NA	NA	NA	NA	NA	NA	FALSE
593	1 - CTL	67	Male	839.7609873	31219	124105	44884	584799	127650	39106	70326	1748186	37.17605423	147.7860985	53.44854152	696.387435	152.0075378	46.56801232	83.74525736	2081.766153	0.07099073	5.6	1	6.4	0.1	178.8	74	6878.8	423	8.3	13.5	4.3	334.2	12.7	1.9	85.2	0.4	11542.7	0.028953364	FALSE
594	1 - CTL	73	Male	433.3946239	30409	76003	55432	74573	58147	55129	42367	1311248	70.16469131	175.3667346	127.9019096	172.0672013	134.1664081	127.2027777	97.75617339	3025.528993	0.057962338	5.9	0.7	7.1	NA	99.6	67.7	5151.4	230.3	7.7	9.6	2.6	394.6	12.9	1.4	73.2	0.9	14199.8	0.027789124	FALSE
595	1 - CTL	77	Male	962.4963004	NA	NA	NA	NA	NA	NA	NA	NA	NA	NA	NA	NA	NA	NA	NA	NA	NA	6.3	2.3	9.8	NA	60.1	194.2	7360.2	292.7	13.8	11.7	4.1	763.4	15.5	3.4	95.5	0.8	13137.6	0.058108026	FALSE
596	1 - CTL	72	Female	1347.629516	NA	NA	NA	NA	NA	NA	NA	NA	NA	NA	NA	NA	NA	NA	NA	NA	NA	6.2	1	9.5	0.2	192.7	83.5	6811.1	285.3	15	19.2	4	404.8	15.9	2	50.3	1	10697.4	0.037840971	FALSE
597	1 - CTL	71	Male	NA	NA	NA	NA	NA	NA	NA	NA	NA	NA	NA	NA	NA	NA	NA	NA	NA	NA	5.2	0.6	5.4	0	131.2	84.4	7602.7	173.9	9.6	13.6	3.8	341.8	13.6	2.3	82.4	1.7	9376	0.036454778	FALSE
598	1 - CTL	69	Male	805.8479081	45830	104668	56754	760271	163256	35711	108951	1556324	56.87177387	129.8855515	70.42768174	943.4422952	202.589097	44.3148138	135.2004502	1931.28751	0.067253348	5.1	2.1	8	0.1	128.8	136.5	5992.8	327.9	9.9	18.7	4.9	454.8	17.7	3.5	58.2	0.7	8951.1	0.050809398	FALSE
599	1 - CTL	76	Female	844.8479938	28764	102675	74306	684840	102338	57120	95466	1232729	34.04636125	121.5307378	87.95191626	810.6073578	121.1318495	67.60979539	112.9978419	1459.113366	0.083290812	NA	NA	NA	NA	NA	NA	NA	NA	NA	NA	NA	NA	NA	NA	NA	NA	NA	NA	TRUE
600	1 - CTL	82	Male	NA	NA	NA	NA	NA	NA	NA	NA	NA	NA	NA	NA	NA	NA	NA	NA	NA	NA	19.4	0.8	8.4	NA	191.2	117.3	7454.9	543	10.2	16.3	4.3	554.6	15.4	2.7	86.6	1.2	12901.6	0.042986916	FALSE
601	2 - sMCI	72	Male	669.7857283	36680	145656	144034	603819	122974	22163	54099	1443942	54.76378258	217.4665626	215.0448926	901.5106989	183.6020011	33.08968684	80.77060725	2155.826765	0.100873858	NA	NA	NA	NA	NA	NA	NA	NA	NA	NA	NA	NA	NA	NA	NA	NA	NA	NA	FALSE
602	2 - sMCI	81	Male	352.2777643	24772	119426	90813	303729	33992	19825	57575	639199	70.31951065	339.0108945	257.7880559	862.1861235	96.49203965	56.27661467	163.4363728	1814.474443	0.186836963	NA	NA	NA	NA	NA	NA	NA	NA	NA	NA	NA	NA	NA	NA	NA	NA	NA	NA	FALSE
603	2 - sMCI	85	Male	472.9425371	NA	NA	NA	NA	NA	NA	NA	NA	NA	NA	NA	NA	NA	NA	NA	NA	NA	7.8	1.5	9.5	NA	10.8	112.3	2514.4	440.7	10.9	9.5	4.2	402.8	16.2	1.9	73.2	0.8	8481.6	0.047491039	FALSE
604	2 - sMCI	81	Male	466.063406	23077	164999	69721	1155169	117784	44146	51805	798649	49.51472204	354.0269368	149.5955252	2478.566189	252.7209785	94.72101742	111.1544037	1713.605895	0.206597642	NA	NA	NA	NA	NA	NA	NA	NA	NA	NA	NA	NA	NA	NA	NA	NA	NA	NA	FALSE
605	3 - cMCI	77	Female	685.472669	9440	28137	52144	438549	84096	28049	63482	699904	13.77151917	41.04758843	76.07013723	639.776055	122.6832284	40.91920987	92.61054871	1021.053109	0.040201228	5.4	0.6	6.3	NA	56.4	92.7	5417.4	202	10.4	11.5	2.9	306.4	9.7	1.4	62	0.8	8454.3	0.036241912	FALSE
606	3 - cMCI	79	Female	468.1911654	17581	50654	71554	417036	103597	44145	85799	502070	37.55090078	108.1908497	152.8307352	890.7387213	221.270728	94.2884088	183.2563413	1072.361115	0.100890314	6.7	0.7	8.4	0	6.7	110.7	6045	177.3	7.8	11.1	4.7	439	10	2.1	56.6	0.5	12959.7	0.033874241	FALSE
607	3 - cMCI	78	Female	661.667107	24849	57416	101082	514709	105246	31654	53193	1080824	37.55513874	86.77475334	152.7686641	777.8972153	159.0618589	47.83976665	80.39238982	1633.486067	0.053122433	NA	NA	NA	NA	NA	NA	NA	NA	NA	NA	NA	NA	NA	NA	NA	NA	NA	NA	FALSE
608	2 - sMCI	70	Female	269.4363856	10594	39227	19731	168602	29078	14383	29659	259846	39.31911414	145.5890967	73.23064387	625.7580973	107.9215784	53.38180279	110.0779315	964.4057517	0.150962493	NA	NA	NA	NA	NA	NA	NA	NA	NA	NA	NA	NA	NA	NA	NA	NA	NA	NA	FALSE
609	2 - sMCI	85	Female	526.533983	11229	24589	37308	232679	27328	17794	55831	464753	21.32625882	46.6997398	70.85582546	441.9068997	51.90168324	33.79458985	106.0349413	882.6647757	0.052907674	NA	NA	NA	NA	NA	NA	NA	NA	NA	NA	NA	NA	NA	NA	NA	NA	NA	NA	FALSE
610	3 - cMCI	83	Male	NA	NA	NA	NA	NA	NA	NA	NA	NA	NA	NA	NA	NA	NA	NA	NA	NA	NA	4	1.3	6.1	NA	15.6	131.9	4084.3	359.8	8.9	24.8	2.3	572.8	12.5	2.7	72.8	1.4	11793.3	0.048569951	FALSE
611	2 - sMCI	80	Male	760.7965375	60209	136029	93228	719381	79644	23014	100773	1130568	79.13942432	178.7981323	122.5399899	945.5629259	104.685019	30.24987479	132.4572274	1486.032	0.120319167	NA	NA	NA	NA	NA	NA	NA	NA	NA	NA	NA	NA	NA	NA	NA	NA	NA	NA	FALSE
612	3 - cMCI	85	Female	459.1799285	23883	126447	22982	312904	47513	26921	72675	608604	52.01229086	275.3757126	50.05009708	681.4409354	103.4735995	58.62843371	158.2712908	1325.415076	0.207765641	NA	NA	NA	NA	NA	NA	NA	NA	NA	NA	NA	NA	NA	NA	NA	NA	NA	NA	FALSE
613	3 - cMCI	78	Female	589.7106512	91847	65629	10982	596987	165768	40509	85557	485988	155.7492642	111.2901723	18.62269229	1012.338846	281.1005697	68.69301058	145.0830163	824.1126373	0.135042429	7.2	2.5	10.4	0	188.1	155.3	3765.5	108.5	8.5	15.6	3.7	506.4	42.6	3.6	67.1	1.3	9269	0.054633725	FALSE
614	2 - sMCI	78	Female	790.6361167	61941	111560	92163	578206	70132	30103	110785	1095560	78.34324627	141.1015733	116.5681633	731.3174642	88.7032587	38.07440536	140.12135	1385.669054	0.101829202	5.1	2.8	6.3	NA	128.1	187.8	6823.6	450.8	12.3	23.4	3.1	666	17.5	3.5	61.1	1	11351.8	0.05866911	FALSE
615	2 - sMCI	78	Female	617.0544122	21681	74809	64143	569840	81417	44002	94933	877051	35.13628551	121.2356618	103.9503142	923.4841997	131.9446039	71.30975669	153.848669	1421.351153	0.085296066	3.6	1.3	4.4	NA	12.9	113.8	6615.9	299.1	7.8	16.1	1.9	433.3	9.2	2.2	49.8	1.1	10839.5	0.039974169	FALSE
616	3 - cMCI	70	Female	653.1572184	NA	NA	NA	NA	NA	NA	NA	NA	NA	NA	NA	NA	NA	NA	NA	NA	NA	4.3	NA	5.8	NA	49.8	40.3	4223.7	278.6	4.1	8.5	1.9	263.1	6.2	1.4	28.6	0.7	8618.8	0.030526291	FALSE
617	2 - sMCI	74	Female	936.9418147	114363	318625	68683	695350	101056	77572	137303	1731976	122.0598742	340.069143	73.3055126	742.1485402	107.8572846	82.79276128	146.5437852	1848.541684	0.183966175	3.7	1.3	4.4	0.1	77.4	130.5	3306.1	258.2	6.9	13	2	370.3	12.8	4.3	72.1	0.6	7294.8	0.050762187	FALSE
618	3 - cMCI	70	Female	1063.033818	125538	144189	94819	546482	40556	61908	87068	1223312	118.0940793	135.6391467	89.19659788	514.0777186	38.15118514	58.23709364	81.90520238	1150.774302	0.117867723	3.5	1.9	4.6	0	14.2	128.3	5967.1	158.7	6.2	4.2	0.6	462.3	18.3	2.1	75.6	1	9306.3	0.049676026	TRUE
619	3 - cMCI	74	Female	1176.413483	104923	487229	27882	496497	59065	49598	113460	1457545	89.18887918	414.1647533	23.70085043	422.0429357	50.20768705	42.16034644	96.44568142	1238.973389	0.334280588	4.1	0.5	3	NA	291.7	72.7	4372.5	308.9	5.2	13.4	1.1	362.7	12	3.2	57.7	1.6	6884.1	0.052686626	FALSE
620	3 - cMCI	80	Female	961.8313223	88674	333226	37306	858651	230071	87727	231551	1397942	92.19288034	346.4495201	38.78642662	892.7251381	239.2009853	91.20830021	240.7397167	1453.417005	0.238368974	7.5	1.4	5.5	0.2	216.9	92.9	3272.3	415.4	8.6	30.5	4.8	425.1	14.9	1.6	119.4	0.9	13632.6	0.031182606	FALSE
621	2 - sMCI	81	Male	838.8704984	40282	90543	37280	358445	36955	42719	129083	1270438	48.01933085	107.9344192	44.44070935	427.2947978	44.05328364	50.92442765	153.8771482	1514.462605	0.071269121	NA	NA	NA	NA	NA	NA	NA	NA	NA	NA	NA	NA	NA	NA	NA	NA	NA	NA	FALSE
622	2 - sMCI	80	Male	1051.312263	17918	53963	17400	564412	87072	44377	107482	1101144	17.04346142	51.32918344	16.55074388	536.8642789	82.82220522	42.21105523	102.2360376	1047.399558	0.049006306	3.6	0.4	4.6	0	104.5	48.4	6512.9	450	5.4	14.3	2.4	358.4	9.7	1.3	46.6	1	9992	0.035868695	FALSE
623	2 - sMCI	83	Male	NA	NA	NA	NA	NA	NA	NA	NA	NA	NA	NA	NA	NA	NA	NA	NA	NA	NA	NA	NA	NA	NA	NA	NA	NA	NA	NA	NA	NA	NA	NA	NA	NA	NA	NA	NA	FALSE
624	2 - sMCI	84	Female	418.1090978	63177	120019	96311	227733	29234	25830	50476	1371073	151.1017109	287.0518739	230.3489699	544.6736299	69.91955007	61.77813431	120.7244718	3279.223072	0.08753655	NA	NA	NA	NA	NA	NA	NA	NA	NA	NA	NA	NA	NA	NA	NA	NA	NA	NA	FALSE
625	2 - sMCI	82	Male	213.978861	8753	33704	40970	189558	31915	26083	31850	216516	40.90590986	157.5108861	191.4675114	885.8725536	149.1502471	121.8952184	148.8464788	1011.856961	0.15566517	NA	NA	NA	NA	NA	NA	NA	NA	NA	NA	NA	NA	NA	NA	NA	NA	NA	NA	FALSE
626	2 - sMCI	80	Male	483.235643	11639	45924	21559	363160	55015	31642	68294	520407	24.08555778	95.03438057	44.61384484	751.5174124	113.8471485	65.47944147	141.3264957	1076.921803	0.088246315	8	0.4	4.4	NA	18.7	80.2	5505.6	447.1	9	19.6	2.7	599.5	8	2.2	102.9	0.3	11133.7	0.053845532	FALSE
627	2 - sMCI	83	Female	374.3132032	NA	NA	NA	NA	NA	NA	NA	NA	NA	NA	NA	NA	NA	NA	NA	NA	NA	NA	NA	NA	NA	NA	NA	NA	NA	NA	NA	NA	NA	NA	NA	NA	NA	NA	NA	FALSE
628	3 - cMCI	71	Female	691.7906054	24887	29390	69177	359813	51284	42913	65015	628426	35.97475856	42.48395363	99.99702144	520.118367	74.13225852	62.03177618	93.98075009	908.4049351	0.046767639	2.9	0.3	3.7	NA	6.2	62.6	8487.2	208.4	4.4	10.5	1.8	269.9	9.4	2.2	44.3	1.1	7037.3	0.038352777	FALSE
629	2 - sMCI	72	Female	722.2887779	56750	161238	167073	631959	98228	62649	95578	1196442	78.56968257	223.2320437	231.31053	874.9395247	135.9954675	86.73677609	132.3265748	1656.459351	0.134764577	4.8	0.5	6.3	NA	7.6	57.2	6750.1	2155.6	6.1	8.8	2.1	487.3	8.2	2.2	44.9	0.7	10516.7	0.046335828	FALSE
630	2 - sMCI	76	Male	632.4515904	47560	132404	58716	478070	88177	36712	67885	1718960	75.19943142	209.3504104	92.83872614	755.8997515	139.4209475	58.0471305	107.3362784	2717.931342	0.077025643	5.2	0.4	5.6	0.1	56.6	52.9	5343.1	222.7	8	8.3	3.1	445.3	8.4	1.5	86.5	0.1	11111.9	0.040074155	FALSE
631	2 - sMCI	68	Female	678.8132967	33124	116580	125083	413022	55037	39103	81986	1201032	48.79692275	171.7408904	184.2671624	608.4471268	81.07825858	57.60494114	120.7784238	1769.311246	0.097066523	NA	NA	NA	NA	NA	NA	NA	NA	NA	NA	NA	NA	NA	NA	NA	NA	NA	NA	FALSE
632	2 - sMCI	72	Male	649.5164183	11475	44850	15318	458535	75987	23552	100119	737741	17.6669899	69.05137228	23.58369945	705.9636786	116.9901143	36.26082319	154.1439095	1135.83118	0.060793693	NA	NA	NA	NA	NA	NA	NA	NA	NA	NA	NA	NA	NA	NA	NA	NA	NA	NA	FALSE
633	2 - sMCI	83	Female	NA	NA	NA	NA	NA	NA	NA	NA	NA	NA	NA	NA	NA	NA	NA	NA	NA	NA	NA	NA	NA	NA	NA	NA	NA	NA	NA	NA	NA	NA	NA	NA	NA	NA	NA	NA	FALSE
634	2 - sMCI	69	Female	850.7168254	19468	59250	44664	435035	75058	57941	167113	1199353	22.88423059	69.64714724	52.50160649	511.3746279	88.22912367	68.10844487	196.4378686	1409.814599	0.049401636	NA	NA	NA	NA	NA	NA	NA	NA	NA	NA	NA	NA	NA	NA	NA	NA	NA	NA	FALSE
635	2 - sMCI	83	Male	714.6533221	48721	97896	47065	642275	82692	45256	77266	1231001	68.17431403	136.9839011	65.85710658	898.7224716	115.7092501	63.32580931	108.1167576	1722.514906	0.079525524	NA	NA	NA	NA	NA	NA	NA	NA	NA	NA	NA	NA	NA	NA	NA	NA	NA	NA	FALSE
636	2 - sMCI	70	Female	686.0302576	37431	160406	46102	400305	155701	41800	72892	1646541	54.56173337	233.8176753	67.20111757	583.5092484	226.9593772	60.93025714	106.2518733	2400.099677	0.097419985	6.4	0.8	9.9	NA	107.9	76.1	6679.3	482.7	4.3	17.6	4.1	446.3	12.7	1.6	82.5	2.6	14355.5	0.03108913	FALSE
637	3 - cMCI	77	Male	875.4293521	84546	236847	69092	717550	142812	74449	100198	1597073	96.576611	270.5495303	78.92355886	819.6549479	163.1336665	85.04284192	114.4558379	1824.331108	0.148300673	8.1	0.4	7.6	NA	140.3	82.3	7537.7	495.5	10.5	18.2	5.5	572	14.1	2.4	46.8	1.3	12647.9	0.045224899	FALSE
638	3 - cMCI	79	Male	1200.860615	93682	266971	102174	987558	97492	73125	88166	2071201	78.01238448	222.3163926	85.08397954	822.3752096	81.18510906	60.89382822	73.41901208	1724.763869	0.128896713	3.9	0.8	4.3	0.1	15.9	74.5	4667.3	315.4	8.9	7	1.6	415.4	13.3	1.9	79.1	2	10834.7	0.038339779	TRUE
639	2 - sMCI	79	Female	NA	NA	NA	NA	NA	NA	NA	NA	NA	NA	NA	NA	NA	NA	NA	NA	NA	NA	NA	NA	NA	NA	NA	NA	NA	NA	NA	NA	NA	NA	NA	NA	NA	NA	NA	NA	FALSE
640	2 - sMCI	74	Male	NA	NA	NA	NA	NA	NA	NA	NA	NA	NA	NA	NA	NA	NA	NA	NA	NA	NA	8.1	1.2	11	NA	63.1	90.4	5937.6	488.7	11.3	8.4	5.2	418.1	12.7	1.4	86.9	1.3	14551.9	0.028731643	FALSE
641	2 - sMCI	83	Male	1028.640442	43001	246629	221214	810122	134516	21404	66412	986465	41.8037229	239.7621073	215.0547373	787.5657683	130.7706702	20.8080483	64.56289029	958.9988491	0.250012925	NA	NA	NA	NA	NA	NA	NA	NA	NA	NA	NA	NA	NA	NA	NA	NA	NA	NA	FALSE
642	2 - sMCI	77	Male	248.1700109	10986	39669	29016	144135	29352	10385	20126	463117	44.26804012	159.8460662	116.9198482	580.7913675	118.2737588	41.84631319	81.09763112	1866.127975	0.08565654	4.7	0.4	5.7	NA	68.8	71.5	6940.7	456.2	12.3	17.6	4.7	311	11.7	1.9	64.9	1.9	10734.4	0.028972276	FALSE
643	2 - sMCI	79	Male	1585.091026	90950	309024	57172	912679	92785	93760	119245	2050336	57.37840825	194.9566271	36.06859105	575.7896455	58.53607047	59.1511771	75.2291181	1293.513096	0.150718711	4.9	1.4	5.2	NA	75.6	134.6	5427.3	412.5	10.1	19.6	2.7	698.3	12.2	3.1	89.7	1.1	10822.1	0.064525369	FALSE
644	2 - sMCI	77	Female	1028.054368	49745	183536	28932	1472917	433144	66413	128094	1000087	48.38751874	178.5275232	28.1424805	1432.722865	421.3240209	64.60066906	124.5984687	972.7958279	0.183520034	NA	NA	NA	NA	NA	NA	NA	NA	NA	NA	NA	NA	NA	NA	NA	NA	NA	NA	TRUE
645	2 - sMCI	77	Female	762.6115271	33811	56666	155034	431983	117670	36047	100028	842808	44.3358103	74.30519732	203.2935439	566.4522298	154.298743	47.26784047	131.1650774	1105.160321	0.067234768	4.6	1.5	7.7	0.1	51.2	94	5989.2	216	7.9	13.6	4.2	367.2	13.2	2.2	65.8	0.5	13762.5	0.026681199	FALSE
646	3 - cMCI	68	Male	931.0693198	38479	334956	99715	580679	77349	31617	235851	1716635	41.32774991	359.7540944	107.097289	623.6689231	83.07544707	33.95772938	253.3119661	1843.72416	0.195123599	NA	NA	NA	NA	NA	NA	NA	NA	NA	NA	NA	NA	NA	NA	NA	NA	NA	NA	FALSE
647	2 - sMCI	83	Male	601.9958814	71380	1611955	52982	781506	104567	50572	94106	1102308	118.5722398	2677.684432	88.0105689	1298.191606	173.7005239	84.00721926	156.3233286	1831.088939	1.46234537	NA	NA	NA	NA	NA	NA	NA	NA	NA	NA	NA	NA	NA	NA	NA	NA	NA	NA	FALSE
648	2 - sMCI	66	Male	NA	NA	NA	NA	NA	NA	NA	NA	NA	NA	NA	NA	NA	NA	NA	NA	NA	NA	5.6	1.7	7.7	0.1	5.4	130	4072.1	534.1	12.2	11.4	3.7	432.3	11.6	3.5	148.9	0.9	13648.6	0.031673578	FALSE
649	2 - sMCI	78	Female	NA	NA	NA	NA	NA	NA	NA	NA	NA	NA	NA	NA	NA	NA	NA	NA	NA	NA	6.3	2	5.2	0.2	86.2	130	8622.2	1611.6	12.1	17.5	4.5	448.8	15.1	3.1	210.8	2.2	9349.1	0.048004621	FALSE
650	2 - sMCI	72	Female	370.602743	9993	38729	20246	158549	18262	16256	27384	316082	26.96418251	104.5027343	54.62992485	427.813887	49.27648363	43.86367966	73.89044069	852.8862939	0.122528331	NA	NA	NA	NA	NA	NA	NA	NA	NA	NA	NA	NA	NA	NA	NA	NA	NA	NA	FALSE
651	2 - sMCI	74	Male	672.5132951	47517	262943	36817	529718	90639	41153	50177	1701933	70.65585223	390.9855789	54.7453861	787.6691864	134.7765177	61.19284228	74.61116437	2530.705359	0.154496681	NA	NA	NA	NA	NA	NA	NA	NA	NA	NA	NA	NA	NA	NA	NA	NA	NA	NA	FALSE
652	2 - sMCI	69	Male	998.3375259	21305	119963	111569	501368	87191	37889	114413	1262353	21.34047799	120.1627675	111.7547894	502.2028993	87.33619416	37.95209437	114.6035254	1264.455124	0.095031263	4	1.2	4.3	0.1	5.3	84.9	5785.1	367.2	4.7	12.8	1.8	283.6	6.9	2.1	68	1.4	10673.1	0.026571474	FALSE
653	3 - cMCI	76	Male	781.4612481	NA	NA	NA	NA	NA	NA	NA	NA	NA	NA	NA	NA	NA	NA	NA	NA	NA	3	1.9	7.2	0.2	129.3	124.7	4782.1	321.1	5.9	8.6	1.7	361.8	8.3	4.5	70.1	0.4	8516.2	0.042483737	FALSE
654	4 - AD	68	Female	661.3152644	79324	204712	100276	362291	241670	31195	73372	1240383	119.9488418	309.5528124	151.631159	547.8340203	365.4384119	47.17114768	110.9485959	1875.630379	0.165039347	NA	NA	NA	NA	NA	NA	NA	NA	NA	NA	NA	NA	NA	NA	NA	NA	NA	NA	FALSE
655	4 - AD	85	Male	1341.376153	104327	886461	54917	731357	99333	37691	139967	2207448	77.77609567	660.8593704	40.94079045	545.2288669	74.05305348	28.09875508	104.345824	1645.659195	0.401577296	NA	NA	NA	NA	NA	NA	NA	NA	NA	NA	NA	NA	NA	NA	NA	NA	NA	NA	FALSE
656	4 - AD	74	Male	1111.174044	51904	220797	109044	532160	66553	69559	128753	1677326	46.71095431	198.7060454	98.13404173	478.9168743	59.89430761	62.59955439	115.8711371	1509.507902	0.131636307	4.7	0.3	4.6	NA	85.7	56.7	5946	780.6	8.7	14.8	1.9	315.4	7.3	1.9	107.8	0.4	9659.8	0.03265078	FALSE
657	4 - AD	72	Male	763.3945627	41376	133257	32113	936563	72563	13024	257622	788249	54.20001926	174.5584872	42.06605806	1226.840019	95.05307418	17.06064025	337.4690004	1032.557787	0.169054449	3	0.3	3.6	0	108.5	50.3	5427.7	222.3	8.8	34.7	1.9	250.5	14	1.9	46.3	0.2	5296.6	0.047294491	FALSE
658	4 - AD	76	Male	757.5434563	48389	107093	17919	565270	60851	28481	74992	801146	63.87620353	141.3687876	23.65408856	746.1882157	80.32674495	37.59652303	98.99366086	1057.557812	0.133674761	NA	NA	NA	NA	NA	NA	NA	NA	NA	NA	NA	NA	NA	NA	NA	NA	NA	NA	FALSE
659	4 - AD	76	Male	1020.270468	61498	225340	255672	491909	44846	36228	129628	1222565	60.27617375	220.8630036	250.5923753	482.1358801	43.95501135	35.50823153	127.0525846	1198.275397	0.184317398	NA	NA	NA	NA	NA	NA	NA	NA	NA	NA	NA	NA	NA	NA	NA	NA	NA	NA	FALSE
660	4 - AD	77	Male	942.2722591	131218	726707	241480	665585	70964	162395	135156	2069523	139.2569915	771.2282655	256.2741264	706.3616631	75.3115666	172.3440316	143.4362507	2196.311077	0.3511471	NA	NA	NA	NA	NA	NA	NA	NA	NA	NA	NA	NA	NA	NA	NA	NA	NA	NA	FALSE
661	4 - AD	78	Male	607.2745285	31556	400290	89903	415229	30190	16700	85996	824722	51.96331893	659.1582245	148.0434232	683.7583013	49.7139244	27.49991843	141.6097596	1358.071122	0.485363553	NA	NA	NA	NA	NA	NA	NA	NA	NA	NA	NA	NA	NA	NA	NA	NA	NA	NA	FALSE
662	4 - AD	72	Female	452.6826062	7577	77668	13359	303297	37310	42665	58823	172831	16.73799677	171.5727508	29.51074288	669.9992353	82.4197782	94.24925857	129.9431416	381.792889	0.449386973	4.9	3.1	4.3	0.1	7.6	200.9	5092.2	231.2	5.9	9.6	1.2	327.1	10.1	4.8	47.4	0.7	7757.6	0.042165103	FALSE
663	4 - AD	78	Male	709.3404732	10891	53821	31149	194626	20957	43672	68835	644543	15.35369884	75.8747062	43.9126219	274.3759976	29.54434548	61.56704946	97.04084653	908.6510982	0.083502575	3.7	0.1	6.8	0.1	14.7	52.1	5938	236.4	9.2	14.7	1.7	266.3	6.7	1.5	69	0.6	10817.9	0.024616608	TRUE
664	4 - AD	67	Male	1376.896756	43057	200611	30956	620409	142930	44044	85758	1769892	31.2710447	145.6979248	22.48244094	450.584982	103.8058949	31.98787404	62.28353697	1285.420996	0.113346464	NA	NA	NA	NA	NA	NA	NA	NA	NA	NA	NA	NA	NA	NA	NA	NA	NA	NA	FALSE
665	4 - AD	75	Female	362.554659	9014	22281	21025	220672	36001	18521	44005	397499	24.86245805	61.4555611	57.99125588	608.6585692	99.29813093	51.08471106	121.3748021	1096.383649	0.056052971	NA	NA	NA	NA	NA	NA	NA	NA	NA	NA	NA	NA	NA	NA	NA	NA	NA	NA	FALSE
666	4 - AD	84	Female	272.4745825	NA	NA	NA	NA	NA	NA	NA	NA	NA	NA	NA	NA	NA	NA	NA	NA	NA	NA	NA	NA	NA	NA	NA	NA	NA	NA	NA	NA	NA	NA	NA	NA	NA	NA	NA	FALSE
667	4 - AD	84	Female	228.6200948	5878	20882	8252	125635	29480	9316	21812	150024	25.7107758	91.33930252	36.09481488	549.5361207	128.9475452	40.74882397	95.4071864	656.2152821	0.139191063	7.5	1.4	5.1	0.1	3.4	102.2	7064.9	120.2	12.4	21.5	3	390.6	9.7	2.7	49.8	3.1	10638.5	0.036715702	TRUE
668	4 - AD	74	Male	899.1889321	17391	148632	29456	435265	71529	18946	68846	463664	19.34076297	165.2956289	32.75841033	484.0640098	79.54835457	21.0700992	76.5645545	515.6469163	0.320559716	4	1	7.6	0	210.7	86.6	7054.6	1932	12.7	14.7	4.7	319.6	7.6	2.7	100.6	2	10868.5	0.029406082	FALSE
669	4 - AD	71	Female	792.7415561	29603	133109	122425	1058585	108123	38377	123076	646621	37.34256111	167.909704	154.4324239	1335.346926	136.3912352	48.41048095	155.2536247	815.6769316	0.205853197	NA	NA	NA	NA	NA	NA	NA	NA	NA	NA	NA	NA	NA	NA	NA	NA	NA	NA	FALSE
670	4 - AD	80	Female	NA	NA	NA	NA	NA	NA	NA	NA	NA	NA	NA	NA	NA	NA	NA	NA	NA	NA	NA	NA	NA	NA	NA	NA	NA	NA	NA	NA	NA	NA	NA	NA	NA	NA	NA	NA	FALSE
671	4 - AD	82	Female	297.135147	10135	30669	21034	144705	26156	18610	32634	286526	34.10905812	103.215659	70.78933681	487.0006173	88.0272841	62.63143283	109.8288113	964.2952135	0.107037407	2.4	1.7	2.6	0.2	175.9	102.3	6547	160.9	6.4	23.9	1.7	271.1	10.2	2	54.3	0.4	7672.5	0.035333985	FALSE
672	4 - AD	68	Female	1428.308158	95768	194922	208254	1011487	174967	87019	158832	1913116	67.0499566	136.4705501	145.8046703	708.1714085	122.4994754	60.92452774	111.2028935	1339.428042	0.101887183	NA	NA	NA	NA	NA	NA	NA	NA	NA	NA	NA	NA	NA	NA	NA	NA	NA	NA	TRUE
673	4 - AD	76	Female	327.9932162	8236	24359	35194	214530	42362	33212	36224	301489	25.11027544	74.26677991	107.3009997	654.0684057	129.1551103	101.2581918	110.4413086	919.1927915	0.080795651	4.9	0.2	3.4	NA	49.1	59.2	5073.4	374.4	4.1	12.5	1.2	274.3	7.8	1.5	94	0.3	7033.8	0.038997412	FALSE
674	4 - AD	76	Female	664.2772695	NA	NA	NA	NA	NA	NA	NA	NA	NA	NA	NA	NA	NA	NA	NA	NA	NA	4.3	2.7	12.4	NA	8.3	154.6	3746.2	183.1	8.4	9.4	2.4	516.2	26.4	7.8	40.4	0.7	9667.4	0.053395949	FALSE
675	4 - AD	71	Female	575.713334	69717	219994	55831	431852	53224	27924	54434	967079	121.0967262	382.1242049	96.97708339	750.1163765	92.44878806	48.50330599	94.55052851	1679.792603	0.227482967	NA	NA	NA	NA	NA	NA	NA	NA	NA	NA	NA	NA	NA	NA	NA	NA	NA	NA	TRUE
676	4 - AD	76	Female	299.1723113	9730	25462	26641	327999	59258	15327	58903	156804	32.52306324	85.1081435	89.04901621	1096.354802	198.073143	51.23134535	196.8865359	524.126044	0.162381062	3.7	1.3	1.7	NA	242.7	87.4	6327.7	144.9	5.7	33.8	1.8	256	5.9	1.1	79	2.5	8502.2	0.030109854	FALSE
677	4 - AD	77	Female	591.7823499	8172	54570	36012	361773	40540	80301	90253	505459	13.80913101	92.21295635	60.85345399	611.3277965	68.50491571	135.6934691	152.5104627	854.1299011	0.107961279	3.8	0.3	6.4	0.1	73.9	63.7	3616.4	267.2	6.1	11.3	1.7	257.3	6.8	1.6	57.8	0.2	9984.4	0.025770202	FALSE
678	4 - AD	77	Male	1714.803937	17081	38908	21010	1190669	175939	56658	233407	1051558	9.960905519	22.68947438	12.25212956	694.3470179	102.6000677	33.04051197	136.1129369	613.223458	0.037000337	NA	NA	NA	NA	NA	NA	NA	NA	NA	NA	NA	NA	NA	NA	NA	NA	NA	NA	FALSE
679	4 - AD	67	Female	306.3762346	10732	28613	29607	165798	42215	21913	35087	530338	35.02882661	93.39170852	96.63608549	541.158162	137.7881024	71.5231716	114.5225903	1731.002409	0.053952385	NA	NA	NA	NA	NA	NA	NA	NA	NA	NA	NA	NA	NA	NA	NA	NA	NA	NA	FALSE
680	4 - AD	81	Female	491.7646784	23267	60580	105151	275876	20812	120020	84941	556693	47.31328016	123.1890021	213.8238158	560.9918974	42.321055	244.0598223	172.7269235	1132.031283	0.108821199	6	2.2	4.5	0.1	158.7	151.9	7687.5	463.7	5.7	35.5	1.4	438.2	11.7	2.3	61.3	0.7	10344.7	0.042359856	TRUE
681	4 - AD	81	Male	1379.42723	38556	245396	62856	750605	75151	47565	110764	1617781	27.95073141	177.8970247	45.56673859	544.1425134	54.47985828	34.48170296	80.29709548	1172.791841	0.151686786	NA	NA	NA	NA	NA	NA	NA	NA	NA	NA	NA	NA	NA	NA	NA	NA	NA	NA	FALSE
682	4 - AD	73	Female	254.6572456	5605	22605	36261	91515	6059	16374	48496	227226	22.00997653	88.7663728	142.3913932	359.3653885	23.792765	64.29819015	190.4363643	892.2816999	0.099482454	4	1.3	5.2	0	11.8	100.7	6779.4	1062.8	6.2	15	0.8	331.9	5.7	2	78.6	0.7	11409	0.029091068	TRUE
683	4 - AD	69	Male	1507.753219	NA	NA	NA	NA	NA	NA	NA	NA	NA	NA	NA	NA	NA	NA	NA	NA	NA	NA	NA	NA	NA	NA	NA	NA	NA	NA	NA	NA	NA	NA	NA	NA	NA	NA	NA	FALSE
684	4 - AD	78	Female	1657.620061	51389	173887	25469	1014156	121406	47337	165394	1133467	31.00167596	104.9016021	15.36479957	611.8145068	73.24115028	28.55720748	99.77799128	683.7917968	0.153411612	4.7	3.1	4.1	NA	138.9	203.2	6220.9	642.5	9.2	32.5	2.1	657	12.6	3.4	60.4	1.3	9560.2	0.068722412	FALSE
685	4 - AD	71	Male	2313.714711	40714	143388	82162	1375865	224262	75057	156224	1378591	17.59681079	61.97306838	35.51086035	594.6562873	96.92724818	32.44004096	67.52085694	595.8344793	0.104010544	NA	NA	NA	NA	NA	NA	NA	NA	NA	NA	NA	NA	NA	NA	NA	NA	NA	NA	FALSE
686	4 - AD	73	Male	1510.509614	14501	123729	8959	760943	83989	45440	113764	811738	9.600071304	81.91209037	5.931110876	503.7657443	55.60308867	30.08256259	75.31497909	537.3934681	0.152424797	3	0.1	4.7	0.1	201.4	77.9	8049.3	481.6	11.5	25.9	1.2	364.1	9.3	2.4	89.5	0.3	9401.7	0.038727039	FALSE
687	4 - AD	79	Male	1725.863703	12356	72727	73198	391218	63185	28843	245764	1078571	7.159313901	42.13948058	42.41238742	226.6795456	36.61065465	16.71221195	142.4005845	624.9456421	0.067429033	NA	NA	NA	NA	NA	NA	NA	NA	NA	NA	NA	NA	NA	NA	NA	NA	NA	NA	FALSE
688	4 - AD	66	Male	1389.874615	30175	169689	35947	938844	166624	62311	116536	1420149	21.7105915	122.0894303	25.8634841	675.4882706	119.8841955	44.83210164	83.84641229	1021.782098	0.119486758	NA	NA	NA	NA	NA	NA	NA	NA	NA	NA	NA	NA	NA	NA	NA	NA	NA	NA	FALSE
689	4 - AD	78	Female	494.5152635	NA	NA	NA	NA	NA	NA	NA	NA	NA	NA	NA	NA	NA	NA	NA	NA	NA	3.6	1.2	3.1	NA	112	86.8	8101.8	273.3	5.7	30	3.2	344.2	8.2	2.7	53	1.3	10384.4	0.033145873	FALSE
690	4 - AD	78	Male	635.8796202	NA	NA	NA	NA	NA	NA	NA	NA	NA	NA	NA	NA	NA	NA	NA	NA	NA	6	0.2	3.8	NA	93	74	6371.5	179.9	5.1	21.9	2.3	437.9	7.2	2.3	48.5	1.1	11292.4	0.038778293	FALSE
691	4 - AD	69	Female	532.1629434	20680	55853	55721	262176	34987	58158	82936	773004	38.86027815	104.9546961	104.7066518	492.6611356	65.74490094	109.2860762	155.8470033	1452.570138	0.072254477	NA	NA	NA	NA	NA	NA	NA	NA	NA	NA	NA	NA	NA	NA	NA	NA	NA	NA	FALSE
692	4 - AD	84	Male	NA	NA	NA	NA	NA	NA	NA	NA	NA	NA	NA	NA	NA	NA	NA	NA	NA	NA	NA	NA	NA	NA	NA	NA	NA	NA	NA	NA	NA	NA	NA	NA	NA	NA	NA	NA	FALSE
693	4 - AD	80	Male	1549.745661	21973	105218	32636	1034237	157381	16386	127648	733203	14.17845557	67.8937213	21.05893943	667.3591842	101.5527928	10.57334788	82.36706397	473.1118263	0.143504596	8.3	2.9	6.4	NA	28.6	213	4183.9	154.3	34	47.5	7.1	511.9	17.9	7.8	144.8	0.7	7905.4	0.064753207	FALSE
694	1 - CTL	74	Female	550.4660677	7909	33625	37573	284095	40066	26472	66249	458533	14.36782477	61.0846008	68.25670501	516.0990235	72.78559452	48.09015769	120.3507426	832.990491	0.07333169	NA	NA	NA	NA	NA	NA	NA	NA	NA	NA	NA	NA	NA	NA	NA	NA	NA	NA	TRUE
695	1 - CTL	68	Female	1008.072953	10520	42042	79772	659546	217365	41685	130580	906699	10.43575266	41.70531495	79.1331617	654.2641562	215.6242754	41.35117392	129.5342759	899.4378803	0.046368199	4.9	0.8	4.1	0.2	155.9	76.4	9390.6	372.7	6.3	19.2	4.7	251.1	8.9	1.8	40.9	0.6	9757	0.025735369	FALSE
696	1 - CTL	70	Male	844.0517614	NA	NA	NA	NA	NA	NA	NA	NA	NA	NA	NA	NA	NA	NA	NA	NA	NA	3.4	1.4	7.1	NA	89.5	101.9	7404.6	174.5	7	13.8	3.1	406.1	7.8	2.1	72.8	0.7	12126	0.033490021	FALSE
697	1 - CTL	69	Male	540.7671674	23673	73302	102729	293886	65065	21994	60999	825531	43.7766962	135.5518686	189.9690037	543.4612486	120.3198048	40.67184793	112.8008571	1526.592311	0.088793758	NA	NA	NA	NA	NA	NA	NA	NA	NA	NA	NA	NA	NA	NA	NA	NA	NA	NA	FALSE
698	1 - CTL	79	Male	966.2646639	112097	468914	210581	453773	91311	68949	53139	2446620	116.0106586	485.2852614	217.9330445	469.6156415	94.49895397	71.35622628	54.99424949	2532.039193	0.191657879	9	0.5	5	0.9	91.2	57.6	6467.6	198.9	7.1	14.5	2.6	515.1	12.7	1.4	53.2	0.8	11595.4	0.044422788	FALSE
699	1 - CTL	79	Male	891.4345756	28244	91831	55927	728671	168228	47941	153463	1427047	31.68376095	103.014851	62.73819922	817.4138854	188.7160366	53.77960572	172.1528469	1600.843224	0.064350368	NA	NA	NA	NA	NA	NA	NA	NA	NA	NA	NA	NA	NA	NA	NA	NA	NA	NA	FALSE
700	1 - CTL	74	Female	NA	NA	NA	NA	NA	NA	NA	NA	NA	NA	NA	NA	NA	NA	NA	NA	NA	NA	NA	NA	NA	NA	NA	NA	NA	NA	NA	NA	NA	NA	NA	NA	NA	NA	NA	NA	FALSE
701	1 - CTL	68	Male	NA	NA	NA	NA	NA	NA	NA	NA	NA	NA	NA	NA	NA	NA	NA	NA	NA	NA	NA	NA	NA	NA	NA	NA	NA	NA	NA	NA	NA	NA	NA	NA	NA	NA	NA	NA	FALSE
702	1 - CTL	77	Male	NA	NA	NA	NA	NA	NA	NA	NA	NA	NA	NA	NA	NA	NA	NA	NA	NA	NA	NA	NA	NA	NA	NA	NA	NA	NA	NA	NA	NA	NA	NA	NA	NA	NA	NA	NA	FALSE
703	1 - CTL	66	Female	536.9016277	14261	48660	122977	382535	94730	35804	69553	765995	26.56166282	90.63112773	229.049408	712.4861991	176.4382805	66.68633163	129.5451465	1426.695246	0.063525219	NA	NA	NA	NA	NA	NA	NA	NA	NA	NA	NA	NA	NA	NA	NA	NA	NA	NA	FALSE
704	1 - CTL	73	Female	793.1980714	28752	84304	38472	506215	64774	33766	113378	655337	36.24819706	106.2836674	48.50238722	638.1949456	81.66182236	42.56944289	142.937816	826.195907	0.12864221	NA	NA	NA	NA	NA	NA	NA	NA	NA	NA	NA	NA	NA	NA	NA	NA	NA	NA	FALSE
705	2 - sMCI	73	Male	NA	NA	NA	NA	NA	NA	NA	NA	NA	NA	NA	NA	NA	NA	NA	NA	NA	NA	NA	NA	NA	NA	NA	NA	NA	NA	NA	NA	NA	NA	NA	NA	NA	NA	NA	NA	FALSE
706	2 - sMCI	73	Male	812.5276097	32099	139132	92703	764499	97826	34952	98733	1398174	39.50511911	171.2335659	114.092123	940.8898736	120.3971395	43.01638441	121.5134093	1720.771065	0.099509789	2.4	0.7	4	0	137.6	67.6	5403.5	146	11	14	2.2	276.7	8.1	1.2	42.1	1.2	8211	0.033698697	FALSE
707	2 - sMCI	73	Male	683.3881773	21213	132629	125321	573586	58310	19416	78032	1124842	31.04092331	194.0756431	183.3818672	839.3267824	85.32485919	28.41137825	114.1840064	1645.978139	0.117909004	NA	NA	NA	NA	NA	NA	NA	NA	NA	NA	NA	NA	NA	NA	NA	NA	NA	NA	FALSE
708	2 - sMCI	75	Female	603.7235615	17069	89182	22642	279839	21474	35395	63587	927679	28.27287369	147.7199263	37.50391975	463.5217471	35.56925946	58.62782614	105.324695	1536.595653	0.096134547	NA	NA	NA	NA	NA	NA	NA	NA	NA	NA	NA	NA	NA	NA	NA	NA	NA	NA	FALSE
709	2 - sMCI	74	Female	401.3257555	22044	73275	49544	261477	45053	26951	70264	709891	54.92794743	182.5823511	123.4508359	651.5330661	112.2604253	67.15492248	175.0797178	1768.864794	0.103220072	NA	NA	NA	NA	NA	NA	NA	NA	NA	NA	NA	NA	NA	NA	NA	NA	NA	NA	FALSE
710	2 - sMCI	70	Female	319.4928854	12555	39686	79700	156069	15311	19644	40603	669432	39.2966497	124.2155986	249.4578241	488.4897509	47.92281988	61.48493722	127.085772	2095.295484	0.059283094	NA	NA	NA	NA	NA	NA	NA	NA	NA	NA	NA	NA	NA	NA	NA	NA	NA	NA	FALSE
711	2 - sMCI	90	Male	NA	NA	NA	NA	NA	NA	NA	NA	NA	NA	NA	NA	NA	NA	NA	NA	NA	NA	NA	NA	NA	NA	NA	NA	NA	NA	NA	NA	NA	NA	NA	NA	NA	NA	NA	NA	FALSE
712	2 - sMCI	75	Male	NA	NA	NA	NA	NA	NA	NA	NA	NA	NA	NA	NA	NA	NA	NA	NA	NA	NA	NA	NA	NA	NA	NA	NA	NA	NA	NA	NA	NA	NA	NA	NA	NA	NA	NA	NA	FALSE
713	2 - sMCI	69	Male	716.8933889	13708	50498	31676	522401	123554	25965	150355	768411	19.12139268	70.44004141	44.18509152	728.7010985	172.3464073	36.21877451	209.7313245	1071.862305	0.065717435	NA	NA	NA	NA	NA	NA	NA	NA	NA	NA	NA	NA	NA	NA	NA	NA	NA	NA	FALSE
714	2 - sMCI	73	Female	838.2021919	18240	47545	35124	751082	139627	64155	131296	1147550	21.76085934	56.72259087	41.90397059	896.063035	166.5791397	76.53881202	156.6400103	1369.061082	0.041431746	3	1.2	4	NA	174.5	92.9	7428.2	185.9	7	20.5	2.1	306.5	12.4	1.7	55.8	0.8	10912.6	0.028086799	FALSE
715	2 - sMCI	73	Female	715.873112	37989	73033	35857	235631	45848	45131	85788	1199462	53.06666693	102.0194763	50.08848551	329.151907	64.04486945	63.0432953	119.8368797	1675.52319	0.060888132	1.4	0.6	2.8	NA	22.7	52.5	6631.7	159.5	3.2	10.9	1.4	246.8	9	1.7	60.6	1.2	9711	0.025414478	TRUE
716	3 - cMCI	68	Female	519.7816504	71434	181088	88398	544840	100419	51431	125502	1920889	137.4307845	348.3924449	170.0675657	1048.209377	193.1945845	98.94731751	241.4513862	3695.569089	0.094273016	NA	NA	NA	NA	NA	NA	NA	NA	NA	NA	NA	NA	NA	NA	NA	NA	NA	NA	FALSE
717	2 - sMCI	80	Female	358.6770713	2735	19590	15065	279782	27588	16525	46209	208060	7.625243482	54.6173747	42.00156967	780.03871	76.91598434	46.07208356	128.8317646	580.0761093	0.094155532	3.3	1.1	4.8	0.1	138.8	88.6	5949.6	596.7	11.5	21.4	2	384.4	7.9	2.9	40.4	0.9	9990	0.038478478	FALSE
718	2 - sMCI	68	Female	878.3798831	19426	88195	67977	654757	100665	53842	142607	1406574	22.11571596	100.4064434	77.38906743	745.4143846	114.6030344	61.29694115	162.3523065	1601.327657	0.062701998	4	0.3	4.4	NA	199.3	59.5	6142.2	198.1	5.6	16.4	1.7	259.8	5.4	1.4	45.1	0.9	11807.7	0.022002592	FALSE
719	2 - sMCI	67	Male	649.1206827	12963	64127	32220	578090	64553	18978	62142	594643	19.97009238	98.79056654	49.63637866	890.5739956	99.44683896	29.23647406	95.73258356	916.0746466	0.107841175	5.9	1	5.1	0.1	134.4	103.8	5500.1	384.8	11.4	16.2	2.1	536	6.4	6.5	107	0.7	10025.4	0.053464201	FALSE
720	2 - sMCI	73	Male	816.5522272	27694	106892	75351	431542	47632	39220	77232	953238	33.91577302	130.9065072	92.27946173	528.4928332	58.33307217	48.03122041	94.58304984	1167.393791	0.112135689	3.7	NA	3	0	52.1	41.6	4916.2	408.2	5.1	13.6	0.9	124.9	6.8	1.5	55	0.3	4948.1	0.025242012	FALSE
721	2 - sMCI	68	Male	781.0513862	NA	NA	NA	NA	NA	NA	NA	NA	NA	NA	NA	NA	NA	NA	NA	NA	NA	NA	NA	NA	NA	NA	NA	NA	NA	NA	NA	NA	NA	NA	NA	NA	NA	NA	NA	FALSE
722	2 - sMCI	76	Female	804.7047446	71434	241528	61587	824987	116280	45092	96781	1697818	88.77044715	300.1448688	76.53366084	1025.204593	144.5002043	56.03545934	120.2689566	2109.864533	0.142257886	NA	NA	NA	NA	NA	NA	NA	NA	NA	NA	NA	NA	NA	NA	NA	NA	NA	NA	FALSE
723	2 - sMCI	75	Male	NA	NA	NA	NA	NA	NA	NA	NA	NA	NA	NA	NA	NA	NA	NA	NA	NA	NA	6.3	1.6	6.6	0.1	65.9	127.4	8353.8	543.5	17.6	23	6.4	775.1	18.5	3	95.4	0.6	11568.3	0.067002066	FALSE
724	2 - sMCI	77	Female	379.911868	11947	59096	40392	299169	22867	45293	178116	518671	31.44676702	155.551866	106.3193951	787.469477	60.1902755	119.2197555	468.835051	1365.240319	0.113937351	2	1.3	3	NA	30.3	101.4	5772.5	312.1	9.8	12.4	1.3	408.7	8.6	2.6	69.8	0.8	8561.2	0.047738635	TRUE
725	2 - sMCI	68	Female	691.6918559	23038	64043	45688	473952	100220	55031	106131	1055701	33.30673884	92.58891724	66.05253425	685.2068533	144.8911089	79.55999414	153.4368218	1526.259115	0.060663957	NA	NA	NA	NA	NA	NA	NA	NA	NA	NA	NA	NA	NA	NA	NA	NA	NA	NA	FALSE
726	2 - sMCI	68	Male	1164.191332	10658	49265	28745	943784	126806	34440	87738	717458	9.154852563	42.31692733	24.69095862	810.6777418	108.9219585	29.58276621	75.36390075	616.2715529	0.06866604	7.4	1.4	5.7	0.1	69.2	126.2	7306.1	307.4	14.2	20.7	5.4	428.2	13.1	2.6	64.3	2	11251.2	0.038058163	TRUE
727	2 - sMCI	66	Female	741.6983325	15377	28886	18572	388397	46530	26303	102005	714972	20.73214854	38.94575292	25.03982979	523.6589904	62.73440017	35.46320498	137.5289596	963.966034	0.040401582	NA	NA	NA	NA	NA	NA	NA	NA	NA	NA	NA	NA	NA	NA	NA	NA	NA	NA	FALSE
728	2 - sMCI	76	Female	2170.067895	51616	149115	33941	856727	83974	129935	173577	2268958	23.78543092	68.71443992	15.64052446	394.7927168	38.69648512	59.87600678	79.98689829	1045.570051	0.065719595	2.9	NA	3.5	0.1	109.7	37.2	4383.4	151.6	5.8	14.9	1.2	207.5	7.4	1.8	44.8	0.9	8586	0.024167249	FALSE
729	2 - sMCI	70	Male	845.1772121	87115	112273	114664	414212	214815	44459	80901	1414694	103.0730582	132.8395967	135.6685892	490.0889353	254.1656317	52.60316933	95.72075399	1673.843047	0.079362039	NA	NA	NA	NA	NA	NA	NA	NA	NA	NA	NA	NA	NA	NA	NA	NA	NA	NA	TRUE
730	2 - sMCI	70	Female	836.536016	12415	46240	64317	559397	68713	63856	124654	864727	14.84096293	55.27556389	76.88491442	668.7064147	82.13991829	76.33383235	149.0121138	1033.699666	0.053473524	4.2	1.3	7.7	0.1	226	119.2	10125.2	272.4	10.9	23.9	3.3	656	13.2	2.3	101.5	0.1	13325.3	0.049229661	FALSE
731	2 - sMCI	74	Male	560.1126645	21657	76088	33579	273857	43731	21039	56917	768891	38.66543532	135.8440986	59.95043877	488.9319906	78.07536371	37.56208587	101.617056	1372.743465	0.09895811	3.9	1.1	5.5	0.1	58.7	77.4	8671.4	418.1	6.8	17.2	2.5	339.2	10.7	2.2	60.1	0.7	9162.3	0.037021272	FALSE
732	2 - sMCI	69	Female	322.4175368	7953	33030	34593	424933	48907	17869	46099	587499	24.66677241	102.4447998	107.292551	1317.958707	151.6883991	55.42192332	142.9791954	1822.168254	0.056221372	4.3	1	6.7	0	109.5	74.7	7155	320.8	18.7	26.3	3.9	394.4	8.4	2.2	47.5	0.9	12838.2	0.030720818	FALSE
733	2 - sMCI	76	Male	424.4878531	79461	380752	59540	239910	50474	26769	63267	1273358	187.1926356	896.9679514	140.263142	565.1751829	118.9056404	63.06187516	149.0431341	2999.751326	0.299014103	5	1.2	5.7	0.1	271.8	89.4	6512.7	576.6	9.4	27.6	4	437.9	17.1	2	72.3	0.8	11317.8	0.038691265	FALSE
734	2 - sMCI	88	Male	1152.666724	51742	207338	93146	969533	89907	85554	220423	1425699	44.88895092	179.8767985	80.80913421	841.1217048	77.99912857	74.22266837	191.2287354	1236.870095	0.145429014	3.9	1.3	5.4	0	39.1	125.1	9734.5	338.4	17.1	34.7	2.4	435.7	12.7	3.3	74	0.9	8452.8	0.05154505	FALSE
735	2 - sMCI	82	Female	485.102319	35755	124898	34954	294584	48121	31478	46036	673688	73.70609993	257.4673324	72.05490189	607.2615786	99.19762927	64.88940326	94.89956695	1388.754441	0.185394426	NA	NA	NA	NA	NA	NA	NA	NA	NA	NA	NA	NA	NA	NA	NA	NA	NA	NA	FALSE
736	2 - sMCI	79	Female	NA	NA	NA	NA	NA	NA	NA	NA	NA	NA	NA	NA	NA	NA	NA	NA	NA	NA	NA	NA	NA	NA	NA	NA	NA	NA	NA	NA	NA	NA	NA	NA	NA	NA	NA	NA	FALSE
737	2 - sMCI	82	Female	NA	NA	NA	NA	NA	NA	NA	NA	NA	NA	NA	NA	NA	NA	NA	NA	NA	NA	NA	NA	NA	NA	NA	NA	NA	NA	NA	NA	NA	NA	NA	NA	NA	NA	NA	NA	FALSE
738	2 - sMCI	80	Male	336.9864411	14910	71596	50130	190306	23036	18406	46968	428150	44.24510361	212.4595867	148.7596944	564.7289528	68.35883344	54.61940825	139.3765276	1270.525896	0.167221768	NA	NA	NA	NA	NA	NA	NA	NA	NA	NA	NA	NA	NA	NA	NA	NA	NA	NA	FALSE
739	2 - sMCI	80	Female	639.3761087	8175	43788	578	287991	31772	9395	50824	310570	12.78590158	68.48551174	0.904006253	450.4250254	49.69219145	14.69401167	79.48998924	485.7391382	0.140992369	2.8	0.4	2.2	NA	17.4	71	8367.3	392.2	6.7	28.2	0.6	313.6	8.8	1.7	75	1.3	5856.9	0.053543684	FALSE
740	3 - cMCI	75	Female	NA	23541	47244	111476	569638	134789	142976	116507	1014574	NA	NA	NA	NA	NA	NA	NA	NA	NA	NA	NA	NA	NA	NA	NA	NA	NA	NA	NA	NA	NA	NA	NA	NA	NA	NA	NA	FALSE
741	2 - sMCI	74	Female	1809.76849	46889	196280	254875	951973	141017	78406	395393	1227176	25.90883876	108.4558611	140.8329305	526.0192148	77.91991118	43.32377342	218.4771158	678.0845212	0.159944458	2.5	0.6	5.3	0	254	95.2	4632.2	775.5	5.2	37.2	1.2	280.5	6.1	2.6	43.7	1	8359.6	0.033554237	FALSE
742	2 - sMCI	70	Male	1499.146279	76513	273003	168840	1095165	202465	74183	164765	2268103	51.03771465	182.1056449	112.6240997	730.5257768	135.053532	49.48349673	109.905886	1512.929747	0.120366227	3.4	0.9	4.7	NA	115.7	84.9	3786.8	400	7.7	19.8	2	490.4	9.9	2.1	58.9	0.7	9860.6	0.049733282	FALSE
743	2 - sMCI	70	Female	453.7612531	33136	74169	60677	326043	62146	52350	59248	939974	73.0251862	163.4537975	133.7200997	718.5342463	136.957485	115.3690396	130.5708665	2071.51667	0.078905374	4.1	0.5	6.1	NA	108.2	88.2	5895.9	405.5	5	19.6	2.2	575.7	12	1.4	74.9	0.6	13146.5	0.043791123	FALSE
744	2 - sMCI	72	Male	1131.204581	59188	217492	38197	249205	192227	44714	117316	557757	52.32298471	192.2658409	33.76665958	220.3005576	169.9312425	39.52777486	103.7089152	493.0646581	0.389940422	NA	NA	NA	NA	NA	NA	NA	NA	NA	NA	NA	NA	NA	NA	NA	NA	NA	NA	FALSE
745	2 - sMCI	72	Female	357.4106762	1014	15388	13	100191	9447	17800	36550	289429	2.837072498	43.05411401	0.036372724	280.3245865	26.43177898	49.80265332	102.2633134	809.7939409	0.053166752	NA	NA	NA	NA	NA	NA	NA	NA	NA	NA	NA	NA	NA	NA	NA	NA	NA	NA	FALSE
746	2 - sMCI	70	Male	1084.364842	54355	179297	187026	953336	178908	51065	363589	1700533	50.12611798	165.3474855	172.4751603	879.1653538	164.9887502	47.09208379	335.3013542	1568.229561	0.105435766	3.2	1.3	5	0.1	157.7	110.9	5532.4	260.6	8.4	65.8	3.2	332	8.8	2.5	101.6	1.4	9565	0.03470988	FALSE
747	2 - sMCI	75	Male	1250.087726	18675	104828	67332	1052545	84682	55819	113646	1234700	14.93895157	83.85651488	53.86181993	841.9769094	67.74084589	44.65206628	90.91041983	987.6906831	0.084901596	4.2	0.7	4.2	0	92.8	110.3	8244.4	364.7	8.2	19.5	2.3	359.6	8.3	2.3	90.2	1.4	10073.8	0.035696559	FALSE
748	2 - sMCI	71	Female	389.3509424	12680	40587	48883	272653	55620	18038	67436	380222	32.56702018	104.2427167	125.5499722	700.2756904	142.853128	46.32838408	173.2010704	976.5534344	0.106745533	1.4	1.5	3.1	0	153.8	95.8	4731.2	182.6	6	35	1.6	326.9	10.9	2.5	66.8	1.9	8411.2	0.038864847	FALSE
749	2 - sMCI	72	Male	247.8750534	9227	19001	13453	53466	27092	16264	31617	434265	37.22439944	76.65555585	54.27331156	215.6973817	109.2970012	65.61370246	127.5521662	1751.951211	0.04375439	NA	NA	NA	NA	NA	NA	NA	NA	NA	NA	NA	NA	NA	NA	NA	NA	NA	NA	FALSE
750	2 - sMCI	71	Female	692.6714058	47044	116286	98047	644790	107298	44349	352938	1305902	67.91676343	167.8804683	141.5490797	930.8742856	154.9046187	64.0260297	509.5316438	1885.312414	0.089046498	2.4	1.5	6.5	NA	11.8	124.1	5971	172.5	7.9	44	2.4	412.4	10.1	2.3	65.7	0.8	11360.7	0.03630058	TRUE
751	2 - sMCI	70	Female	740.5843141	18940	63476	39351	694734	100156	68370	86517	599073	25.5744007	85.71070004	53.13507085	938.0890019	135.2391593	92.31899555	116.8226201	808.9193743	0.105957037	NA	NA	NA	NA	NA	NA	NA	NA	NA	NA	NA	NA	NA	NA	NA	NA	NA	NA	FALSE
752	2 - sMCI	76	Female	372.5422861	7107	20339	33639	220592	37356	18042	84707	359673	19.07702901	54.59514466	90.29578991	592.1260706	100.2731808	48.42940164	227.3755307	965.4555024	0.056548587	NA	NA	NA	NA	NA	NA	NA	NA	NA	NA	NA	NA	NA	NA	NA	NA	NA	NA	FALSE
753	2 - sMCI	78	Female	NA	NA	NA	NA	NA	NA	NA	NA	NA	NA	NA	NA	NA	NA	NA	NA	NA	NA	NA	NA	NA	NA	NA	NA	NA	NA	NA	NA	NA	NA	NA	NA	NA	NA	NA	NA	FALSE
754	2 - sMCI	83	Male	944.8046044	281883	381717	158893	614838	126280	44416	83712	1460443	298.3505782	404.016871	168.175514	650.7567778	133.6572657	47.01077852	88.60244712	1545.761942	0.261370694	3	1.3	6.5	0.1	195	102.6	3582.8	138.5	7.4	11.9	2.8	346.5	22.5	2.5	56.1	0.6	8869	0.039068666	FALSE
755	2 - sMCI	72	Female	806.2596725	NA	NA	NA	NA	NA	NA	NA	NA	NA	NA	NA	NA	NA	NA	NA	NA	NA	NA	NA	NA	NA	NA	NA	NA	NA	NA	NA	NA	NA	NA	NA	NA	NA	NA	NA	FALSE
756	2 - sMCI	68	Male	870.5433638	17996	44120	64317	373670	62260	22194	65198	968772	20.67214656	50.68099056	73.8814431	429.2376641	71.51855104	25.49442213	74.89345472	1112.836006	0.045542192	7.8	0.6	6.6	NA	16.2	86.6	5682.7	484.6	9.4	26.8	2.8	393.1	10.2	3	86.1	0.7	9701.3	0.040520343	FALSE
757	2 - sMCI	68	Female	849.3485035	19352	79224	39591	882647	157520	43116	104956	1188365	22.7845224	93.27619896	46.61337465	1039.204751	185.4597958	50.76361449	123.5723611	1399.148871	0.066666386	10.2	0.9	8.4	NA	140.7	85.7	4933.5	319.9	10.2	25.7	5.4	348.1	9.3	1.3	54.1	1.2	12197.2	0.028539337	FALSE
758	3 - cMCI	70	Male	359.9474538	NA	NA	NA	NA	NA	NA	NA	NA	NA	NA	NA	NA	NA	NA	NA	NA	NA	4.8	0.6	4.6	NA	185.5	64.7	10216.3	265.2	6.1	15.1	2.1	311.8	8	2.4	67	0.3	12128.8	0.025707407	FALSE
759	3 - cMCI	77	Male	NA	NA	NA	NA	NA	NA	NA	NA	NA	NA	NA	NA	NA	NA	NA	NA	NA	NA	NA	NA	NA	NA	NA	NA	NA	NA	NA	NA	NA	NA	NA	NA	NA	NA	NA	NA	FALSE
760	2 - sMCI	71	Female	933.5933338	27327	70449	161894	768562	81517	62225	132924	783427	29.27077456	75.46005038	173.4095501	823.229957	87.31531926	66.65107574	142.3789087	839.1523072	0.089924141	2.9	2.1	6.4	0	6.8	122.7	4011	274.5	7.6	14.5	1.7	538.4	13.9	4.6	37.4	0.3	9454	0.056949439	TRUE
761	2 - sMCI	68	Female	151.490383	4643	16022	10421	105528	20305	11334	26407	221215	30.64881023	105.7624892	68.78984523	696.5986745	134.034911	74.81663044	174.3146956	1460.257712	0.072427277	NA	NA	NA	NA	NA	NA	NA	NA	NA	NA	NA	NA	NA	NA	NA	NA	NA	NA	FALSE
762	3 - cMCI	72	Male	NA	NA	NA	NA	NA	NA	NA	NA	NA	NA	NA	NA	NA	NA	NA	NA	NA	NA	NA	NA	NA	NA	NA	NA	NA	NA	NA	NA	NA	NA	NA	NA	NA	NA	NA	NA	TRUE
763	2 - sMCI	80	Female	1259.752491	32213	180733	80364	1663074	200457	49768	316703	1571083	25.57089605	143.4670709	63.7934837	1320.159326	159.1241148	39.50617312	251.4009714	1247.136252	0.115037207	NA	NA	NA	NA	NA	NA	NA	NA	NA	NA	NA	NA	NA	NA	NA	NA	NA	NA	FALSE
764	3 - cMCI	80	Male	2790.710937	NA	NA	NA	NA	NA	NA	NA	NA	NA	NA	NA	NA	NA	NA	NA	NA	NA	2.7	0.7	6.2	0.1	109.4	61.1	5759.5	137.3	8.5	13.4	3.8	324.9	12.3	1.7	44.9	1	10752.5	0.030216229	FALSE
765	2 - sMCI	77	Male	1761.93922	41448	159931	82221	1065804	303984	88144	197289	1227847	23.52408047	90.76987344	46.66506033	604.9039535	172.5280853	50.02669729	111.972648	696.8725062	0.130253199	6.1	3.1	10.5	NA	151.3	191.4	8005.2	479.5	10.5	30.6	5.5	492.8	15.9	4.4	78.2	0.9	15159.3	0.032508097	FALSE
766	4 - AD	62	Female	858.1445838	62264	152057	74027	350742	82424	40674	106624	1701101	72.55653788	177.1927515	86.26401821	408.7213351	96.04908259	47.39760731	124.2494587	1982.301155	0.089387403	NA	NA	NA	NA	NA	NA	NA	NA	NA	NA	NA	NA	NA	NA	NA	NA	NA	NA	FALSE
767	4 - AD	80	Male	835.9618417	NA	NA	NA	NA	NA	NA	NA	NA	NA	NA	NA	NA	NA	NA	NA	NA	NA	NA	NA	NA	NA	NA	NA	NA	NA	NA	NA	NA	NA	NA	NA	NA	NA	NA	NA	FALSE
768	4 - AD	64	Female	734.0992913	14394	25828	48345	1013500	172191	44789	115076	619387	19.60770181	35.18325151	65.85621397	1380.603431	234.560913	61.01218259	156.7580862	843.7373627	0.041699293	NA	NA	NA	NA	NA	NA	NA	NA	NA	NA	NA	NA	NA	NA	NA	NA	NA	NA	FALSE
769	4 - AD	65	Female	393.0528036	NA	NA	NA	NA	NA	NA	NA	NA	NA	NA	NA	NA	NA	NA	NA	NA	NA	6.8	0.9	5.1	0.1	220.1	84.7	6573.8	620.9	12.2	12.5	3.7	325.4	11.5	1.9	56.9	0.3	10193.6	0.03192199	FALSE
770	4 - AD	70	Female	1556.660172	NA	NA	NA	NA	NA	NA	NA	NA	NA	NA	NA	NA	NA	NA	NA	NA	NA	NA	NA	NA	NA	NA	NA	NA	NA	NA	NA	NA	NA	NA	NA	NA	NA	NA	NA	FALSE
771	4 - AD	80	Male	489.3796748	37731	150110	46941	474662	108627	14898	208897	577537	77.09964664	306.7352563	95.91939023	969.925856	221.9687608	30.44262107	426.860801	1180.140962	0.259914083	NA	NA	NA	NA	NA	NA	NA	NA	NA	NA	NA	NA	NA	NA	NA	NA	NA	NA	FALSE
772	4 - AD	76	Male	1071.819918	44281	227454	86834	1036627	135168	36420	84896	1289288	41.31384317	212.2128878	81.01547521	967.1652696	126.1107372	33.97958872	79.20733565	1202.896101	0.176418302	NA	NA	NA	NA	NA	NA	NA	NA	NA	NA	NA	NA	NA	NA	NA	NA	NA	NA	FALSE
773	4 - AD	70	Male	NA	NA	NA	NA	NA	NA	NA	NA	NA	NA	NA	NA	NA	NA	NA	NA	NA	NA	NA	NA	NA	NA	NA	NA	NA	NA	NA	NA	NA	NA	NA	NA	NA	NA	NA	NA	FALSE
774	4 - AD	74	Male	268.5212654	2483	105723	23146	232097	65999	19990	31435	1005609	9.246939889	393.7230068	86.19801477	864.3523993	245.786865	74.44475569	117.0670783	3744.98831	0.105133307	11.8	0.8	15.4	0.1	50.9	101.3	4711.8	193.6	7.4	11.4	5	489.6	9.1	1.6	67.4	0.7	12048.9	0.040634415	FALSE
775	1 - CTL	69	Male	771.633844	57914	195964	128780	605974	33268	1066	66841	1499653	75.05373235	253.9598302	166.8926279	785.3128847	43.11371288	1.381484247	86.62269096	1943.477482	0.130672896	NA	NA	NA	NA	NA	NA	NA	NA	NA	NA	NA	NA	NA	NA	NA	NA	NA	NA	FALSE
776	1 - CTL	70	Male	711.7118958	4925	80818	1375	306148	121211	16947	32090	1251417	6.919934919	113.5543757	1.931961526	430.1572052	170.3090825	23.81160144	45.08846935	1758.319634	0.064581191	8	0.1	9.5	0.1	75.8	47.1	1939.6	135.9	7.7	10.2	4.8	288.5	9.9	1.7	45.7	0.7	9718.6	0.029685346	FALSE
777	1 - CTL	63	Male	748.4208493	51924	386280	75019	678076	162051	57364	79662	972197	69.37807792	516.1267225	100.2363845	906.0089663	216.5238985	76.64671562	106.4401133	1298.997751	0.397326879	NA	NA	NA	NA	NA	NA	NA	NA	NA	NA	NA	NA	NA	NA	NA	NA	NA	NA	FALSE
778	1 - CTL	69	Male	1279.000675	34851	122316	44957	1143046	36503	38820	596452	1240320	27.24861736	95.63403866	35.15009873	893.7024212	28.54025077	30.35182135	466.3422089	969.7571113	0.098616486	1.9	0.2	3.8	NA	107.7	45.3	4156	495.7	19.9	176.6	1.2	427.8	6.3	1.4	63.2	0.7	10044.5	0.042590472	FALSE
779	1 - CTL	79	Male	405.6441068	54985	108602	46743	336480	123684	22090	40713	934015	135.5498553	267.7272964	115.231552	829.4955957	304.9076713	54.45660279	100.3663046	2302.547934	0.116274364	NA	NA	NA	NA	NA	NA	NA	NA	NA	NA	NA	NA	NA	NA	NA	NA	NA	NA	FALSE
780	1 - CTL	70	Male	291.3293568	10150	37628	30143	296892	78855	29787	57886	720367	34.84029248	129.1596577	103.4670873	1019.094002	270.6730309	102.2451027	198.6960759	2472.689357	0.052234486	NA	NA	NA	NA	NA	NA	NA	NA	NA	NA	NA	NA	NA	NA	NA	NA	NA	NA	FALSE
781	1 - CTL	72	Male	842.3392353	21531	118975	52663	814165	181602	37209	95305	1284461	25.56096059	141.2435691	62.51994184	966.5523887	215.5924744	44.17341427	113.1432516	1524.873764	0.092626401	NA	NA	NA	NA	NA	NA	NA	NA	NA	NA	NA	NA	NA	NA	NA	NA	NA	NA	FALSE
782	1 - CTL	72	Male	977.5579521	18753	74618	89151	670395	139087	52772	112987	1365105	19.18351742	76.33102451	91.19766231	685.7854295	142.2800558	53.9835003	115.5808715	1396.444065	0.054660997	8.1	1.6	9.2	0.1	42.2	104.4	5554.8	527.3	11	21.8	5.5	454.5	16.7	2.9	143.9	2.1	13110.2	0.034667663	FALSE
783	1 - CTL	72	Female	950.0728807	21033	57379	36823	620824	133299	67955	134052	1264225	22.13830163	60.39431413	38.75807925	653.448817	140.3039732	71.52609171	141.096544	1330.661074	0.045386699	3.1	0.1	2.9	NA	15.8	60.5	7904.5	213.9	5.7	15.8	2.8	412.9	10.1	1.1	71.5	0.5	11781.5	0.035046471	FALSE
784	2 - sMCI	85	Male	1264.029641	29977	141807	114200	874776	94451	39279	138176	1112433	23.71542488	112.1864515	90.34598264	692.0533915	74.72214016	31.07442953	109.3138923	880.068761	0.127474643	3	1.5	6.9	0.2	154.2	117.1	5686.1	485.9	12.4	17.9	3.2	436.4	14.4	2.4	163.5	0.7	10590.2	0.041207909	FALSE
785	3 - cMCI	57	Female	673.1883866	18197	35702	73481	377407	59535	35068	86352	757860	27.03106643	53.03418881	109.1536953	560.6261301	88.43735451	52.09240192	128.2731576	1125.776997	0.047108965	2.8	0.2	3.5	NA	225.6	45.8	4083.8	219.1	5.9	12.6	2.8	332.6	7.3	1	49.3	0.3	11579.7	0.028722678	FALSE
786	2 - sMCI	69	Female	613.3766356	65592	217802	76942	477105	104802	23511	75541	1417132	106.9359284	355.0868868	125.4400568	777.8336707	170.8607631	38.33044599	123.1559789	2310.378188	0.153692105	3.5	0.5	5.6	NA	192.5	88.6	6287.6	820.1	9.1	21.8	4.6	409.4	9.2	1.6	45.4	0.4	13096.5	0.03126026	FALSE
787	3 - cMCI	82	Male	253.0446708	8065	15399	34758	1773	28179	26311	29119	305218	31.87184292	60.85486784	137.3591465	7.00666801	111.3597845	103.9776887	115.0745436	1206.182288	0.050452463	NA	NA	NA	NA	NA	NA	NA	NA	NA	NA	NA	NA	NA	NA	NA	NA	NA	NA	FALSE
788	3 - cMCI	69	Female	239.5761172	NA	NA	NA	NA	NA	NA	NA	NA	NA	NA	NA	NA	NA	NA	NA	NA	NA	NA	NA	NA	NA	NA	NA	NA	NA	NA	NA	NA	NA	NA	NA	NA	NA	NA	NA	FALSE
789	2 - sMCI	84	Male	422.4197401	11166	11911	41229	284674	55721	48930	62481	578648	26.43342377	28.19707241	97.60197284	673.9126347	131.9090817	115.832655	147.9121217	1369.841286	0.020584189	9.9	0.7	10.8	NA	256.6	121.3	6263.3	351.1	8.3	19.8	5.1	446.4	14.9	2	40.5	0.1	13429.4	0.033240502	FALSE
790	2 - sMCI	73	Female	517.5734754	16042	43591	33448	318884	106685	32787	90333	626948	30.99463315	84.22185848	64.62464092	616.1134895	206.1253234	63.34752757	174.5317415	1211.321735	0.069528892	NA	NA	NA	NA	NA	NA	NA	NA	NA	NA	NA	NA	NA	NA	NA	NA	NA	NA	FALSE
791	2 - sMCI	74	Male	1202.972265	NA	NA	NA	NA	NA	NA	NA	NA	NA	NA	NA	NA	NA	NA	NA	NA	NA	9.1	0.5	8.2	0.1	90.2	54.5	5283.3	583.8	8.5	14.8	4.5	401.8	8.8	1.2	62.7	0.9	11695.7	0.034354506	FALSE
792	2 - sMCI	75	Male	1052.956818	10938	106846	20791	444951	166873	69638	128116	1422825	10.38789038	101.4723474	19.74534914	422.5728847	158.4803832	66.13566559	121.672606	1351.26624	0.075094267	NA	NA	NA	NA	NA	NA	NA	NA	NA	NA	NA	NA	NA	NA	NA	NA	NA	NA	FALSE
793	2 - sMCI	79	Female	NA	NA	NA	NA	NA	NA	NA	NA	NA	NA	NA	NA	NA	NA	NA	NA	NA	NA	3.7	0.4	6	0	14.7	59.7	6860.8	160.2	8.3	10.7	3.8	358.7	15.6	1.5	56.7	0.4	10805.2	0.033196979	TRUE
794	3 - cMCI	79	Female	632.8690566	61842	113294	64569	536807	72295	8256	75850	1287541	97.71689634	179.0164945	102.0258446	848.2117974	114.2337412	13.04535261	119.8510169	2034.450866	0.087992538	11.1	0.3	6.8	NA	168.8	72.4	8734.8	150.9	11	14	3.7	457.1	14.9	1.7	57.7	0.4	12893.8	0.035451147	FALSE
795	2 - sMCI	81	Male	NA	NA	NA	NA	NA	NA	NA	NA	NA	NA	NA	NA	NA	NA	NA	NA	NA	NA	2.9	0.2	2.8	0.1	51.1	42.6	3418.9	130	2.5	7.8	0.9	157.4	3.9	1.2	58.4	0.3	6941.2	0.022676194	FALSE
